# Supplementary material for: Comparative Metabolomics Analysis of Four Pineapple (Ananas comosus L. Merr) Varieties with Different Fruit Quality
Source: Plants (Basel). 2025 Aug 3;14(15):2400. doi: 10.3390/plants14152400 (PMC12349519; doi:10.3390/plants14152400)
Supplement: Supplementary file 1 [file plants-14-02400-s001.zip › Table S1.xlsx]

## Sheet: 总表
Table S1: The identified metabolites in four pinepple varieties and the differentially accumulated metabolites (DAMs) across all six comparative groups
Note: Index: ID generated by the company MetWare; Q1: Mass-to-charge ratio (m/z) of the precursor ion after ionization via electrospray ionization (ESI); Q3 (Da): Characteristic fragment ion; Molecular Weight: Relative molecular mass; Formula: Molecular formula of the compound; Ionization model: Ionization mode (M+H indicates positive ion mode; M-H indicates negative ion mode); Compounds: Compoun…
Index	Q1 (Da)	Q3 (Da)	Molecular Weight (Da)	Formula	Ionization model	Compounds	Class I	Class II	CAS	Level	MG_1	MG_2	MG_3	XS_1	XS_2	XS_3	BL_1	BL_2	BL_3	DM_1	DM_2	DM_3	mix01	mix02	mix03	cpd_ID	kegg_map	rank	BLvsXS_Log2FC	BLvsXS_type	BLvsDM_Log2FC	BLvsDM_type	BLvsMG_Log2FC	BLvsMG_type	DMvsMG_Log2FC	DMvsMG_type	DMvsXS_Log2FC	DMvsXS_type	MGvsXS_Log2FC	MGvsXS_type	all comparasion
Cmbn002681	360.09	249.06	361.101	C14H19NO10	[M-H]-	6-(3- (1H-pyrrole-2-carbonyloxy)-2-hydroxypropoxy)-3,4,5-trihydroxy-tetrahydro-2H-pyran-2-carboxylic acid	Alkaloids	Alkaloids	-	A	976430	1029100	892420	980640	823750	977620	805040	737530	646790	642700	639180	575830	1015900	929920	997450	--	--	MG>XS>BL>DM	0.345618	insig	-0.236984	insig	0.404524	insig	0.641507	insig	0.582602	insig	-0.0589051	insig	insig
Cmbn003893	438.13	306.08	439.141	C19H25N3O7S	[M-H]-	(S)-2-amino-5-((R)-1-(carboxymethylamino)-3-((E)-3-(4-hydroxyphenyl)allylthio)-1-oxopropan-2-ylamino)-5-oxopentanoic acid	Alkaloids	Alkaloids	-	A	10320000	9912700	8190300	841120	5030500	1622200	11633000	10473000	7586700	4590200	4712600	8045900	6913100	6672400	7681500	--	--	BL>MG>DM>XS	-1.98634	down	-0.775281	insig	-0.0630494	insig	0.712231	insig	-1.21105	down	-1.92329	down
Cmbn004127	411.12	128.04	412.13	C18H24N2O7S	[M-H]-	(S)-2-amino-5-((R)-1-carboxy-2-((E)-3-(4-hydroxy-3-methoxyphenyl)allylthio)ethyl-amino)-5-oxopentanoic acid	Alkaloids	Alkaloids	-	A	2700800	2554600	2910600	1606300	1085200	1671600	1663900	1441900	2600500	2647100	1400000	2741300	2082600	2367400	2389700	--	--	MG>DM>BL>XS	-0.387202	insig	0.250516	insig	0.517074	insig	0.266558	insig	-0.637718	insig	-0.904276	insig	insig
Cmbp003236	314.11	161.06	313.098	C14H19NO5S	[M+H]+	(E)-S-(3-(4-hydroxy-3,5-dimethoxyphenyl)allyl)cysteine	Alkaloids	Alkaloids	-	A	11566000	13977000	17009000	9161300	3639000	11313000	312170	352120	557560	4118500	1606700	2763700	9180800	7998400	7516900	--	--	MG>XS>DM>BL	4.30269	up	2.79651	up	5.12209	up	2.32558	up	1.50618	up	-0.819398	insig
Cmbp003767	470.16	131.05	469.152	C20H27N3O8S	[M+H]+	(E)-N5-(1-((carboxymethyl)amino)-3-((3-(4-hydroxy-3-methoxyphenyl)allyl)thio)-1-oxopropan-2-yl)glutamine	Alkaloids	Alkaloids	-	A	10767000	11669000	7940900	7484500	3463000	4343800	4638400	5160900	6877000	13856000	5630600	11202000	8464900	9159200	9221600	--	--	DM>MG>BL>XS	-0.125088	insig	0.879904	insig	0.865175	insig	-0.0147282	insig	-1.00499	insig	-0.990264	insig	insig
Cmbp003769	500.17	161.06	499.163	C21H29N3O9S	[M+H]+	(E)-N5-(1-((carboxymethyl)amino)-3-((3-(4-hydroxy-3,5-dimethoxyphenyl)allyl)thio)-1-oxopropan-2-yl)glutamine	Alkaloids	Alkaloids	-	A	3453300	3936000	3651400	4314100	2678500	2987800	413910	450920	492440	1283200	691710	1333200	2799700	2703300	2644200	--	--	MG>XS>DM>BL	2.87839	up	1.2853	up	3.02405	up	1.73875	up	1.59309	up	-0.145662	insig
Cmbp003825	443.15	161.06	442.141	C19H26N2O8S	[M+H]+	(E)-N5-(1-carboxy-2-((3-(4-hydroxy-3,5-dimethoxyphenyl)allyl)thio)ethyl)glutamine	Alkaloids	Alkaloids	-	A	5155600	5884100	7337500	4900800	3652100	5116800	313380	366120	447070	1599100	849650	1415300	4249400	3550200	3744000	--	--	MG>XS>DM>BL	3.60097	up	1.77818	up	4.02791	up	2.24973	up	1.8228	up	-0.426935	insig
Cmpp003619	193.05	105.07	192.042	C10H8O4	[M+H]+	6,7-Dihydroxy-4-methylcoumarin	Lignans and Coumarins	Coumarins	529-84-0	A	893610	1068800	1320400	598200	356560	760020	48766	68492	92931	296650	141210	203360	667210	538600	630000	--	--	MG>XS>DM>BL	3.02826	up	1.60913	up	3.96517	up	2.35604	up	1.41913	up	-0.936908	insig
GQ512004	456.25	310.21	455.242	C25H33N3O5	[M+H]+	N1-Dihydrocaffeoyl-N10-coumaroyl spermidine	Alkaloids	Phenolamine	-	B	93970	101710	51619	50512	84508	103290	142830	41608	93421	168680	245490	258650	166710	214200	189690	--	--	DM>BL>MG>XS	-0.221513	insig	1.27587	up	-0.168097	insig	-1.44396	down	-1.49738	down	-0.0534169	insig
HJAP064	565.12	317.08	564.088	C25H24O15	[M+H]+	Isorhamnetin-3-O-(6''-malonylglucoside)	Flavonoids	Flavonoid	-	B	2034400	1765500	1693900	453790	503510	165570	896900	693230	448950	555040	1525900	781430	1029000	1065100	1110600	--	--	MG>DM>BL>XS	-0.860727	insig	0.489292	insig	1.42989	up	0.940594	insig	-1.35002	down	-2.29061	down
HJAP120	625.17	317.07	624.168	C28H32O16	[M+H]+	Rhamnetin-3-O-Rutinoside*	Flavonoids	Flavonoid	-	B	3744200	2695500	2025800	935730	1303300	475900	2741000	2741900	1852900	942500	4091700	2757500	2119800	2231600	2084100	--	--	MG>DM>BL>XS	-1.43404	down	0.0869838	insig	0.206641	insig	0.119657	insig	-1.52102	insig	-1.64068	down
HJKP000649	136.07	91.05	135.068	C8H9NO	[M+H]+	N-benzylformamide	Alkaloids	Alkaloids	6343-54-0	A	1309300	1270200	1127000	1069700	1118100	1280700	783410	570830	872740	698820	567510	609620	1074400	1144300	1088700	C15561	--	MG>XS>BL>DM	0.639223	insig	-0.247467	insig	0.734969	insig	0.982436	insig	0.886691	insig	-0.0957456	insig	insig
HJN055	435.13	273.08	436.136	C21H24O10	[M-H]-	Dihydrocharcone-4'-O-glucoside	Others	Others	-	B	207620	137560	133790	57071	56281	9	192430	163050	251500	138230	43805	63525	168900	113780	96145	--	--	BL>MG>DM>XS	-2.42072	insig	-1.30557	dwon	-0.341714	insig	0.96386	insig	-1.11515	insig	-2.07901	insig
HJN083	521.2	359.15	522.211	C26H34O11	[M-H]-	Lariciresinol-4'-O-glucoside	Lignans and Coumarins	Lignans	143663-00-7	B	4079700	5424800	4065200	7876700	8452700	11362000	4466200	4311100	4944400	6605500	6998700	7102900	6861600	6785100	6671600	--	--	XS>DM>BL>MG	1.01298	up	0.593666	insig	-0.0160704	insig	-0.609737	insig	0.419312	insig	1.02905	up
Hmbn002692	517.16	175.04	518.164	C22H30O14	[M-H]-	6'-O-Feruloyl-D-sucrose	Phenolic acids	Phenolic acids	118230-77-6	A	40498000	41090000	53338000	26701000	19374000	26459000	9718200	10671000	10467000	16126000	11097000	9430200	25836000	26911000	26085000	--	--	MG>XS>DM>BL	1.2331	up	0.248379	insig	2.12854	up	1.88016	up	0.984718	insig	-0.895439	insig
Hmbn005951	383.12	163.04	384.121	C21H20O7	[M-H]-	1,3-O-Di-p-Coumaroylglycerol	Phenolic acids	Phenolic acids	-	A	72399	39016	30232	1385000	268750	630500	1047100	496910	1275100	363600	631360	90676	473700	429370	499110	--	--	BL>XS>DM>MG	-0.303519	insig	-1.3767	insig	-4.31487	down	-2.93817	down	1.07318	insig	4.01135	up
Hmbp006861	445.15	177.05	444.142	C23H24O9	[M+H]+	1,2-O-Diferuloylglycerol	Phenolic acids	Phenolic acids	-	A	150070	530750	52472	11283000	309460	3007800	74630	22279	41594	292380	304420	22854	1838700	1729500	1989500	--	--	XS>MG>DM>BL	6.71993	up	2.16155	insig	2.40447	insig	0.242925	insig	4.55839	up	4.31546	up
Hmcp000405	144.14	84.08	143.132	C8H17NO	[M+H]+	Dihydroisopelletierine	Alkaloids	Alkaloids	-	B	1541400	1579700	925010	10563000	13545000	16602000	6881200	5789600	4779000	3087900	6754000	4981400	5857400	5728300	5570900	--	--	XS>BL>DM>MG	1.22217	up	-0.235344	insig	-2.1086	down	-1.87326	down	1.45752	up	3.33078	up
Hmcp001628	671.18	347.07	670.175	C29H34O18	[M+H]+	Limocitrin-3,7-di-O-glucoside	Flavonoids	Flavonoid	-	B	56576	59649	111530	42192	61124	33198	53490	67398	122220	9	9	9	34991	56938	60309	--	--	BL>MG>XS>DM	-0.832548	insig	-13.1364	dwon	-0.0941146	insig	13.0422	up	12.3038	up	-0.738434	insig
Hmcp001629	697.16	449.1	696.153	C30H32O19	[M+H]+	Kaempferol-3-O-(6''-Malonyl)glucoside-7-O-Glucoside	Flavonoids	Flavonols	-	B	44229	27846	25631	9	9	9	9	9	9	27643	40243	30366	24489	28616	29982	--	--	DM>MG>BL=XS	#N/A	#N/A	11.8293	up	11.8213	up	-0.00803962	insig	-11.8293	down	-11.8213	down
Hmcp001858	565.15	287.05	564.147	C26H28O14	[M+H]+	Kaempferol-3-O-arabinoside-7-O-rhamnoside	Flavonoids	Flavonols	-	B	140310	95401	91151	104650	83912	69767	86041	83630	124570	9	9	9	75751	93446	92349	--	--	MG>BL>XS>DM	-0.187789	insig	-13.4118	dwon	0.151683	insig	13.5634	up	13.224	up	-0.339472	insig
Hmcp002187	509.13	347.07	508.121	C23H24O13	[M+H]+	Limocitrin-3-O-galactoside	Flavonoids	Flavonoid	-	B	145310	96670	79696	44464	48576	9	122140	81727	98246	9	9	46519	299080	341640	410010	--	--	MG>BL>XS>DM	-1.69903	insig	-2.69864	dwon	0.09052	insig	2.78916	insig	0.999612	insig	-1.78955	insig
Hmfn00531	175.02	87.01	176.032	C6H8O6	[M-H]-	L-Ascorbic acid	Others	Vitamin	50-81-7	B	634160	613150	730980	380160	1218700	693040	2602600	2963800	1761800	769070	1320800	861620	984480	1174800	1481400	C00072	ko00053,ko00480,ko01100,ko01110	BL>DM>XS>MG	-1.67691	down	-1.31202	dwon	-1.8892	down	-0.57719	insig	-0.364899	insig	0.21229	insig
Hmgn001653	137.02	93.04	138.032	C7H6O3	[M-H]-	Protocatechuic aldehyde*	Phenolic acids	Phenolic acids	139-85-5	A	1694200	1175500	1646600	351770	608400	209940	1038700	1123100	1170300	486280	646130	727040	1009400	944840	1069400	C16700	ko00950	MG>BL>DM>XS	-1.50979	down	-0.841556	insig	0.43871	insig	1.28027	up	-0.668232	insig	-1.9485	down
Hmjn004446	593.13	285.04	594.137	C30H26O13	[M-H]-	Luteolin-7-O-(6''-caffeoyl)rhamnoside*	Flavonoids	Flavonoid	-	B	37004	39116	9	73411	40699	261200	89561	91595	3517800	35977	279950	82917	11194000	11096000	11193000	--	--	BL>DM>XS>MG	-3.30096	insig	-3.21322	insig	-5.60253	insig	-2.38931	insig	-0.0877418	insig	2.30156	insig	insig
Hmjp002337	193.04	133.03	192.033	C10H8O4	[M+H]+	Isoscopoletin (6-Hydroxy-7-Methoxycoumarin)*	Lignans and Coumarins	Coumarins	776-86-3	B	3000800	3328600	3976100	2004800	1089400	2496200	183290	231780	373290	1107900	521800	747010	2180200	2110200	2156400	C18079	--	MG>XS>DM>BL	2.82603	up	1.59204	up	3.70842	up	2.11638	up	1.23399	up	-0.882391	insig
Hmjp002999	625.17	317.08	624.162	C28H32O16	[M+H]+	Isorhamnetin-3-O-rutinoside (Narcissin)*	Flavonoids	Flavonoid	604-80-8	B	3987300	2992200	2231800	1055700	1302000	551060	2951000	2888900	2177500	1001900	3958700	2895900	2424100	2306500	2368100	--	--	MG>BL>DM>XS	-1.46273	down	-0.0292477	insig	0.20027	insig	0.229518	insig	-1.43348	insig	-1.663	down
HmLn000659	331.07	169.01	332.075	C13H16O10	[M-H]-	3-O-Galloyl-glucose	Tannins	Tannin	-	B	264830	344900	412930	153630	198830	180690	9	222850	167840	408990	432140	555680	341500	239270	323660	--	--	DM>MG>XS>BL	0.448484	insig	1.83801	insig	1.3882	insig	-0.449809	insig	-1.38952	down	-0.939713	insig
Hmln002199	505.1	300.03	506.107	C23H22O13	[M-H]-	Quercetin-3-O-(6''-acetyl)galactoside	Flavonoids	Flavonols	-	B	9715.7	5359.1	6439.3	15394	15325	9	9	5096.7	13521	234650	47933	44117	36240	18548	44876	--	--	DM>XS>MG>BL	0.722182	insig	4.13252	insig	0.20791	insig	-3.92461	down	-3.41034	insig	0.514271	insig
Hmln002806	335.08	179.03	336.085	C16H16O8	[M-H]-	5-O-Caffeoylshikimic acid	Phenolic acids	Phenolic acids	180981-12-8	A	145600	323850	246140	393800	296250	779160	310290	325760	331690	838490	1216400	459010	656490	557960	688720	C10434	ko00940,ko00941,ko00945,ko01100,ko01110	DM>XS>BL>MG	0.602349	insig	1.37724	up	-0.435486	insig	-1.81272	down	-0.774887	insig	1.03784	insig
Hmlp003129	359.15	137.06	358.142	C20H22O6	[M+H]+	Matairesinol	Lignans and Coumarins	Lignans	580-72-3	B	72910	75322	53514	112440	40383	42447	51281	45521	52358	79224	56642	74535	101440	80517	91711	C10682	ko00998,ko01110	DM>MG>XS>BL	0.38861	insig	0.496281	insig	0.435679	insig	-0.0606015	insig	-0.107671	insig	-0.0470697	insig	insig
Hmmn003659	549.12	345.06	550.132	C25H26O14	[M-H]-	Limocitrin-7-O-(6''-Acetyl)glucoside	Flavonoids	Flavonols	-	B	138720	108860	64880	59394	66331	72419	122920	99847	127220	54319	103300	81384	126130	142450	83157	--	--	BL>MG>DM>XS	-0.820752	insig	-0.550273	insig	-0.16363	insig	0.386643	insig	-0.270479	insig	-0.657122	insig	insig
Hmmp004534	946.54	455.35	928.504	C47H76O18	[M+NH4]+	Hederagenin-3-O-glucosyl(1-2)glucosyl(1-4)arabinoside	Terpenoids	Triterpene Saponin	149475-29-6	B	73692	57696	62380	3027.5	3292.6	4951.9	9	12090	5488.6	1808800	1326300	1713200	511120	593700	620460	--	--	DM>MG>BL>XS	-0.641815	insig	8.10678	up	3.4617	insig	-4.64508	down	-8.74859	down	-4.10351	down
Hmmp006067	798.5	439.36	780.467	C42H68O13	[M+NH4]+	Oleanolic acid-3-O-glucosyl(1→2)glucoside	Terpenoids	Triterpene Saponin	-	B	1165900	659810	791680	6084.6	3575.5	2520.5	10234	8354.3	7477.9	5910900	6301700	7933900	2706200	2852000	2954100	--	--	DM>MG>BL>XS	-1.0976	down	9.59413	up	6.6498	up	-2.94433	down	-10.6917	down	-7.7474	down
Li512111	519.11	315.05	520.122	C24H24O13	[M-H]-	Isorhamnetin-3-O-(6''-acetylglucoside)	Flavonoids	Flavonols	-	B	745170	729830	698730	213040	284860	59168	487620	246360	240200	284620	579090	424140	332860	462190	448570	--	--	MG>DM>BL>XS	-0.806335	insig	0.402704	insig	1.15791	up	0.755208	insig	-1.20904	insig	-1.96425	down
Li512113	451.09	391.04	452.095	C20H20O12	[M-H]-	Maleoyl-caffeoylquinic acid	Phenolic acids	Phenolic acids	-	B	143970	120030	109410	119060	110740	115170	67290	101230	121370	83733	95457	66501	159480	177090	207120	--	--	MG>XS>BL>DM	0.250965	insig	-0.238661	insig	0.365255	insig	0.603916	insig	0.489626	insig	-0.11429	insig	insig
Lmbn000198	133.01	71.01	134.022	C4H6O5	[M-H]-	3-Dehydro-L-Threonic Acid	Organic acids	Organic acids	-	A	814750	934070	643010	1057200	785590	699180	564620	516550	750560	550910	959840	937150	1280600	1143700	1140900	C03064	ko00053,ko01100	XS>DM>MG>BL	0.47274	insig	0.418338	insig	0.384908	insig	-0.0334298	insig	0.0544024	insig	0.0878322	insig	insig
Lmbn000216	147.03	57.03	148.037	C5H8O5	[M-H]-	(2R,3S)-3-methylmalic acid*	Organic acids	Organic acids	152204-30-3	A	6303600	6527400	6409100	6790300	6803000	7351500	6858800	6521500	6386600	5341800	6007400	5988500	6279100	6436000	7140800	C06032	ko00290,ko00660,ko01100,ko01210,ko01230	XS>BL>MG>DM	0.0835055	insig	-0.189174	insig	-0.0389703	insig	0.150204	insig	0.27268	insig	0.122476	insig	insig
Lmbn001288	131.03	87.04	132.042	C5H8O4	[M-H]-	(S)-2-hydroxy-2-methyl-3-oxobutanoic acid*	Organic acids	Organic acids	71698-08-3	A	1398800	1499300	1428500	734350	1006700	1180100	1090800	1076100	1220500	1409900	1475300	1341800	1316600	1372300	1555100	C06010	ko00290,ko00650,ko00660,ko00770,ko01100,ko01110,ko01210,ko01230	MG>DM>BL>XS	-0.213642	insig	0.319456	insig	0.353055	insig	0.0335996	insig	-0.533098	insig	-0.566697	insig	insig
Lmbn001364	131.03	87.05	132.042	C5H8O4	[M-H]-	4-Hydroxy-2-Oxopentanoic Acid*	Organic acids	Organic acids	3318-73-8	A	1439700	1610300	1373200	793050	950540	1177900	984910	1046500	1170500	1374900	1399300	1379100	1289300	1400300	1501700	C03589	ko00360,ko01100	MG>DM>BL>XS	-0.132228	insig	0.375325	insig	0.466158	insig	0.0908324	insig	-0.507554	insig	-0.598386	insig	insig
Lmbn001467	158.08	116.07	159.09	C7H13NO3	[M-H]-	5-Acetamidopentanoic Acid	Organic acids	Organic acids	1072-10-2	A	459630	593700	586840	750750	520900	762090	520400	565020	705930	492880	510990	513720	646180	685240	751500	C03087	ko00310,ko01100	XS>BL>MG>DM	0.183088	insig	-0.239265	insig	-0.127202	insig	0.112063	insig	0.422353	insig	0.31029	insig	insig
Lmbn001609	145.05	83.05	146.058	C6H10O4	[M-H]-	(S)-2-Acetyl-2-Hydroxybutanoic Acid	Organic acids	Organic acids	-	A	243180	159300	197310	189710	174380	194860	240890	232600	249230	155730	84825	80066	171280	202710	204840	C06006	ko00290,ko01100,ko01110,ko01210,ko01230	BL>MG>XS>DM	-0.370718	insig	-1.17257	dwon	-0.268979	insig	0.903589	insig	0.80185	insig	-0.101738	insig
Lmbn001676	145.05	101.06	146.058	C6H10O4	[M-H]-	(R)-3-Hydroxy-3-Methyl-2-Oxopentanoic Acid*	Organic acids	Organic acids	-	A	550800	327000	504620	434500	371870	447190	791590	693580	683840	254930	220870	311320	392600	464890	519060	C14463	ko00290,ko01110,ko01210	BL>MG>XS>DM	-0.791006	insig	-1.46238	dwon	-0.649841	insig	0.81254	insig	0.671376	insig	-0.141165	insig
Lmbn001754	175.06	115.04	176.068	C7H12O5	[M-H]-	3-Isopropylmalic Acid*	Organic acids	Organic acids	921-28-8	A	4378300	5041600	5690400	10498000	8143700	6875300	6377500	7005900	9675300	9430900	9149700	8720800	8300700	8959800	8875500	C04411	ko00290,ko01100,ko01110,ko01210,ko01230	DM>XS>BL>MG	0.146148	insig	0.243664	insig	-0.609779	insig	-0.853443	insig	-0.0975162	insig	0.755926	insig	insig
Lmbn001930	121.03	77.04	122.037	C7H6O2	[M-H]-	2-Hydroxybenzaldehyde (Salicylaldehyde)	Phenolic acids	Phenolic acids	90-02-8	A	724490	410250	513000	109300	233580	278010	468280	461770	344990	493210	490460	678170	430680	504720	691170	C06202	ko01100	DM>MG>BL>XS	-1.03813	down	0.382239	insig	0.369946	insig	-0.0122929	insig	-1.42037	down	-1.40808	down
Lmbn002072	159.07	97.07	160.074	C7H12O4	[M-H]-	2-Propylsuccinic acid	Organic acids	Organic acids	618-57-5	B	24456	28956	33372	28290	31913	14581	147990	98140	141640	195430	224210	167000	65773	96392	87859	C16657	--	DM>BL>MG>XS	-2.3744	down	0.597274	insig	-2.1597	down	-2.75697	down	-2.97167	down	-0.214699	insig
Lmbn002644	119.05	93.03	120.058	C8H8O	[M-H]-	4-Methylbenzaldehyde	Others	Others	104-87-0	A	102990	79742	101970	4128700	8572900	22089000	89756	51853	49379	580230	243790	9	6448600	6813100	7234000	C06758	ko01100	XS>DM>MG>BL	7.50907	up	2.10921	insig	0.575971	insig	-1.53324	insig	5.39986	insig	6.9331	up
Lmbn002739	163.04	119.05	164.047	C9H8O3	[M-H]-	3-Hydroxycinnamic Acid*	Phenolic acids	Phenolic acids	14755-02-3	B	76403	124280	135340	835930	336190	704130	264280	9	9	574690	498000	9	181390	235950	407810	C12621	ko00360,ko01100	XS>DM>MG>BL	2.82761	up	2.02101	insig	0.346394	insig	-1.67461	insig	0.806607	insig	2.48122	up
Lmbp000123	164.07	56.05	163.067	C6H13NO2S	[M+H]+	L-Homomethionine	Amino acids and derivatives	Amino acids and derivatives	25148-30-5	B	50454	26473	44188	28745	39997	36887	76917	49664	61956	51246	45328	46961	76042	67466	62450	C17213	ko00966,ko01110,ko01210	BL>DM>MG>XS	-0.835842	insig	-0.393445	insig	-0.63847	insig	-0.245025	insig	-0.442397	insig	-0.197372	insig	insig
Lmbp000668	124.04	78.03	123.032	C6H5NO2	[M+H]+	Isonicotinic acid*	Organic acids	Organic acids	55-22-1	A	4909900	5253800	5367400	5079700	4775300	6166400	4024600	2942600	4126900	2857000	2504500	2850000	4614600	4452900	4443600	C07446	--	XS>MG>BL>DM	0.530208	insig	-0.434075	insig	0.485367	insig	0.919442	insig	0.964283	insig	0.0448402	insig	insig
Lmbp000728	121.06	77.04	120.058	C8H8O	[M+H]+	(S)-2-Phenyloxirane	Others	Others	20780-54-5	A	12170000	11880000	10888000	10955000	10959000	10425000	15578000	15467000	17762000	10048000	10244000	7751800	13637000	13913000	13091000	C20782	ko01100	BL>MG>XS>DM	-0.593813	insig	-0.799406	insig	-0.482291	insig	0.317115	insig	0.205593	insig	-0.111522	insig	insig
Lmbp002592	611.16	287.05	610.153	C27H30O16	[M+H]+	Kaempferol-3,7-di-O-glucoside	Flavonoids	Flavonoid	-	B	225750	201870	193270	45399	101820	9	97836	77616	102320	96770	124330	105400	118580	116370	120170	--	--	MG>DM>BL>XS	-0.915849	insig	0.233182	insig	1.16044	up	0.927255	insig	-1.14903	insig	-2.07629	insig
Lmdn003756	193.05	135.05	194.058	C10H10O4	[M-H]-	Methyl caffeate	Phenolic acids	Phenolic acids	3843-74-1	B	23262000	32713000	38283000	18201000	15397000	17500000	3599400	4395700	5590400	3064200	1737100	2594100	19732000	21038000	22174000	C10477	--	MG>XS>BL>DM	1.9112	up	-0.877368	insig	2.79455	up	3.67191	up	2.78857	up	-0.883348	insig
Lmdp004892	535.11	287.05	534.101	C24H22O14	[M+H]+	Kaempferol-3-O-(6''-malonyl)galactoside*	Flavonoids	Flavonols	-	A	3183500	2126400	2752300	1435400	1241400	441390	1139300	896090	737650	1544100	1388000	1180000	1740000	1794300	1873500	--	--	MG>DM>XS>BL	0.16924	insig	0.568407	insig	1.53971	up	0.971298	insig	-0.399167	insig	-1.37046	down
Lmfp001509	317.09	153.02	316.079	C13H16O9	[M+H]+	1-O-Galloyl-rhamnose	Tannins	Tannin	-	A	618600	611490	646100	550790	506210	726360	329230	292140	352630	463780	468110	371600	608060	659940	620050	--	--	MG>XS>DM>BL	0.872604	insig	0.420386	insig	0.945812	insig	0.525426	insig	0.452218	insig	-0.073208	insig	insig
Lmgn000160	131.05	70.03	132.053	C4H8N2O3	[M-H]-	3-Ureidopropionic Acid	Organic acids	Organic acids	462-88-4	A	5939800	6598500	6622300	6847700	6331600	6264500	7269500	6393100	6434100	7071200	7899600	7301400	6461500	6900100	6490300	C02642	ko00240,ko00410,ko00770,ko01100	DM>BL>XS>MG	-0.0476484	insig	0.148285	insig	-0.0688159	insig	-0.217101	insig	-0.195934	insig	0.0211675	insig	insig
Lmgn000188	89.02	59.01	90.032	C3H6O3	[M-H]-	D-Lactic Acid*	Organic acids	Organic acids	10326-41-7	B	43053	29314	46945	49734	56522	28218	87578	76492	77394	73915	61766	58887	48090	57303	75003	C00256	ko00620,ko01100,ko01502	BL>DM>XS>MG	-0.844481	insig	-0.311534	insig	-1.01707	down	-0.705535	insig	-0.532947	insig	0.172588	insig
Lmgn000219	101.02	55.02	102.032	C4H6O3	[M-H]-	Succinic semialdehyde	Organic acids	Organic acids	692-29-5	A	183070	187170	150410	151280	212790	141660	257420	284280	269830	220580	272940	235250	219280	174060	244780	C00232	ko00250,ko00350,ko00650,ko00750,ko00760,ko01100,ko01200	BL>DM>MG>XS	-0.682277	insig	-0.155181	insig	-0.640331	insig	-0.48515	insig	-0.527096	insig	-0.0419465	insig	insig
Lmgn000224	145.01	57.03	146.022	C5H6O5	[M-H]-	(S)-2-methyl-3-oxosuccinic acid	Organic acids	Organic acids	-	B	126710	138970	200760	200200	189970	176490	187110	204620	101180	104260	166330	139780	171650	136660	160990	C06030	ko00660	XS>BL>MG>DM	0.201159	insig	-0.264399	insig	-0.0796327	insig	0.184766	insig	0.465558	insig	0.280792	insig	insig
Lmgn001670	137.03	108.02	138.032	C7H6O3	[M-H]-	Salicylic acid	Phenolic acids	Phenolic acids	69-72-7	B	132160	89750	91300	291390	9	163520	143850	92209	9	108130	118640	9	102080	170410	145760	C00805	ko00360,ko01100,ko01110,ko04075	XS>MG>BL>DM	0.946407	insig	-0.0579154	insig	0.407928	insig	0.465843	insig	1.00432	insig	0.538479	insig	insig
Lmgp003270	369.16	177.06	368.074	C16H16O10	[M+H]+	Scopoletin-7-O-glucuronide	Lignans and Coumarins	Coumarins	132752-65-9	B	9	81169	9	913460	78933	273090	9	9	9	240670	183470	9	104450	148660	142940	--	--	XS>DM>MG>BL	15.5164	up	13.9393	insig	11.5541	insig	-2.38525	insig	1.57705	insig	3.9623	up
Lmhn001477	311.04	179.04	312.048	C13H12O9	[M-H]-	2-Caffeoyl-L-tartaric acid (Caftaric acid)	Phenolic acids	Phenolic acids	67879-58-7	B	344030	382370	418310	303470	486540	504160	9	9	9	161380	42777	67094	262660	201760	307140	--	--	XS>MG>DM>BL	15.5487	up	13.2944	up	15.3717	up	2.07728	up	2.25433	up	0.177045	insig
Lmhn002573	399.09	205.04	400.101	C17H20O11	[M-H]-	Sinapoylglucuronic acid	Phenolic acids	Phenolic acids	-	A	767400	766950	862340	976300	832890	950300	361500	484150	495400	972120	685020	822290	1479500	1403200	1401700	--	--	XS>DM>MG>BL	1.04104	up	0.886645	insig	0.83768	insig	-0.0489652	insig	0.154393	insig	0.203358	insig
Lmhn002926	279.05	163.04	280.058	C13H12O7	[M-H]-	p-Coumaroylmalic acid	Phenolic acids	Phenolic acids	-	B	2177300	2638600	3262400	1257500	990370	942470	645510	533720	1039700	1105600	785850	791900	1576100	1781400	1963100	--	--	MG>XS>DM>BL	0.523846	insig	0.274171	insig	1.86419	up	1.59002	up	0.249675	insig	-1.34034	down
Lmhn003074	309.06	193.05	310.069	C14H14O8	[M-H]-	Feruloylmalic acid	Phenolic acids	Phenolic acids	-	B	220490	394160	282300	419890	223290	224670	12868	45205	26340	496570	372800	343540	267560	361180	276520	--	--	DM>MG>XS>BL	3.36191	up	3.84486	up	3.40949	up	-0.435373	insig	-0.482955	insig	-0.0475819	insig
Lmhp001670	231.16	72.08	231.17	C11H22N2O3	[M+H]+	L-Valyl-L-Leucine	Amino acids and derivatives	Amino acids and derivatives	3989-97-7	A	15564000	12424000	17524000	9666200	6169000	10464000	5423800	5858100	7880300	10206000	12075000	16843000	12715000	12628000	13196000	--	--	MG>DM>XS>BL	0.456756	insig	1.02979	up	1.24798	up	0.218193	insig	-0.573035	insig	-0.791228	insig
Lmhp002001	265.15	72.08	265.155	C14H20N2O3	[M+H]+	L-Valyl-L-Phenylalanine	Amino acids and derivatives	Amino acids and derivatives	3918-92-1	A	10343000	8461700	11153000	5285600	3885000	6557300	2988400	3488100	4749700	6033500	7025200	12160000	8418200	8387600	8626800	--	--	MG>DM>XS>BL	0.486456	insig	1.16762	up	1.41606	up	0.248433	insig	-0.681168	insig	-0.929601	insig
Lmhp002031	245.18	86.1	245.186	C12H24N2O3	[M+H]+	L-Leucyl-L-Leucine	Amino acids and derivatives	Amino acids and derivatives	3303-31-9	A	8493000	7696100	10931000	7535800	5713800	8675500	4582900	4354200	5785500	9222100	13699000	20820000	11600000	12157000	12337000	--	--	DM>MG>XS>BL	0.574551	insig	1.57096	up	0.88133	insig	-0.689627	insig	-0.996406	insig	-0.306779	insig
Lmhp002153	251.14	147.04	250.132	C13H18N2O3	[M+H]+	N-p-Coumaroylhydroxyputrescine	Alkaloids	Phenolamine	-	B	506900	384290	222090	395010	635740	560290	805880	746290	529940	875860	1502400	1342000	861250	880100	826410	--	--	DM>BL>XS>MG	-0.388076	insig	0.837357	insig	-0.90323	insig	-1.74059	down	-1.22543	down	0.515154	insig
Lmhp003013	279.17	177.05	278.163	C15H22N2O3	[M+H]+	N-Feruloyl-Cadaverine	Alkaloids	Phenolamine	-	B	216530	252930	325160	124050	9	9	66551	9	81558	123970	84426	81330	110050	117570	133010	--	--	MG>DM>BL>XS	-0.255616	insig	0.967942	insig	2.42352	insig	1.45558	up	-1.22356	insig	-2.67913	down
Lmjp002906	479.12	317.07	478.111	C22H22O12	[M+H]+	Rhamnetin-3-O-Glucoside*	Flavonoids	Flavonols	27875-34-9	B	344010	333410	248190	71056	117330	43720	99677	126680	9	159820	1559800	186120	238730	223020	195010	--	--	DM>MG>XS>BL	0.0361265	insig	3.07362	insig	2.03175	insig	-1.04187	insig	-3.0375	down	-1.99562	down
Lmjp003044	479.12	317.06	478.111	C22H22O12	[M+H]+	Isorhamnetin-3-O-Glucoside*	Flavonoids	Flavonols	5041-82-7	B	418470	279110	221610	98016	70248	9	224420	133430	100130	259300	1541700	123950	206570	248490	145160	--	--	DM>MG>BL>XS	-1.44448	insig	2.07146	insig	1.00508	up	-1.06639	insig	-3.51595	insig	-2.44956	insig
Lmln010063	205.16	189.13	206.167	C14H22O	[M-H]-	2,6-Di-t-butylphenol	Phenolic acids	Phenolic acids	128-39-2	A	4228000	4504700	4403100	4490200	4260300	4473500	4453400	4508100	4391100	4339000	4553300	4854000	4404700	4250800	4413900	--	--	DM>BL>XS>MG	-0.0139621	insig	0.0419227	insig	-0.0236166	insig	-0.0655393	insig	-0.0558847	insig	0.00965456	insig	insig
Lmlp003161	265.15	177.06	264.147	C14H20N2O3	[M+H]+	N-Feruloylputrescine	Alkaloids	Phenolamine	501-13-3	B	16691000	20112000	16075000	36758000	11601000	22934000	12324000	11418000	12700000	12169000	10510000	7649900	21136000	22558000	23426000	C10497	ko00330,ko01100	XS>MG>BL>DM	0.968158	insig	-0.264909	insig	0.537065	insig	0.801974	insig	1.23307	up	0.431093	insig
Lmlp003531	449.11	287.06	448.101	C21H20O11	[M+H]+	Luteolin-3'-O-glucoside*	Flavonoids	Flavonoid	5154-41-6	B	851200	542000	595630	271060	489990	105020	451070	171540	209760	921260	377080	273860	478880	443010	494150	--	--	MG>DM>XS>BL	0.0572587	insig	0.917488	insig	1.25662	up	0.339135	insig	-0.860229	insig	-1.19936	down
Lmlp012720	279.16	149.02	278.152	C16H22O4	[M+H]+	Dibutyl phthalate	Phenolic acids	Phenolic acids	84-74-2	A	18895000	20506000	18456000	19114000	19335000	17804000	16959000	18545000	19187000	20681000	21336000	22057000	25558000	23555000	26142000	C14214	--	DM>MG>XS>BL	0.0406266	insig	0.228436	insig	0.0811881	insig	-0.147248	insig	-0.187809	insig	-0.0405615	insig	insig
Lmmn000806	131.03	87.05	132.042	C5H8O4	[M-H]-	Dimethylmalonic acid	Organic acids	Organic acids	595-46-0	A	1392200	1662300	1377000	838110	944210	1165200	894890	1032600	1262700	1548700	1448400	1417600	1304200	1559000	1731400	--	--	MG>DM>BL>XS	-0.114141	insig	0.468673	insig	0.474153	insig	0.00547971	insig	-0.582814	insig	-0.588294	insig	insig
Lmmn001294	331.1	153.02	332.111	C14H20O9	[M-H]-	Koaburaside	Phenolic acids	Phenolic acids	41653-73-0	A	1381500	1341200	1202400	1500600	1584600	1872200	1402400	1293300	1222300	2261100	2262700	2204200	1822500	1770500	1971000	--	--	DM>XS>MG>BL	0.339466	insig	0.78006	insig	0.00261201	insig	-0.777448	insig	-0.440594	insig	0.336854	insig	insig
Lmmn001552	331.1	169.05	332.111	C14H20O9	[M-H]-	Leonuriside A	Phenolic acids	Phenolic acids	121748-12-7	B	1601700	1477800	1530100	1223300	1364400	1048300	850640	680620	764610	2507700	1464600	1858600	1812400	1478200	1550200	--	--	DM>MG>XS>BL	0.663311	insig	1.34468	up	1.0056	up	-0.339077	insig	-0.681366	insig	-0.342289	insig
Lmmn001643	163.04	119.05	164.047	C9H8O3	[M-H]-	2-Hydroxycinnamic acid*	Organic acids	Organic acids	583-17-5	A	3172700	2957700	3482000	2653400	1855200	1896300	2716300	2734600	2857300	3243400	2547300	2228200	2813900	2818000	2793400	C01772	ko00360,ko00940,ko01100,ko01110	MG>BL>DM>XS	-0.37536	insig	-0.0511316	insig	0.210361	insig	0.261492	insig	-0.324228	insig	-0.585721	insig	insig
Lmmn003323	271.23	225.22	272.235	C16H32O3	[M-H]-	2-Hydroxyhexadecanoic acid	Organic acids	Organic acids	764-67-0	B	1212400	1485900	1176500	1612000	1241100	1279900	1160200	1438100	932590	1203900	1267600	1515800	1376600	1343100	1305900	--	--	XS>DM>MG>BL	0.227157	insig	0.17538	insig	0.13409	insig	-0.0412903	insig	0.0517772	insig	0.0930675	insig	insig
Lmmn003398	489.11	285.04	490.111	C23H22O12	[M-H]-	Kaempferol-3-O-(6''-acetyl)glucoside	Flavonoids	Flavonols	-	B	1148200	1066200	1304500	570180	651080	233970	671330	464920	318130	750160	817430	628050	631750	908120	863060	--	--	MG>DM>XS>BL	0.000842925	insig	0.594237	insig	1.27472	up	0.680483	insig	-0.593394	insig	-1.27388	down
Lmmn004145	675.41	397.14	679.419	C38H60O10	[M-H]-	3-O-(2-O-Acetyl-glucosyl)oleanolic acid	Terpenoids	Triterpene	-	B	119550	96686	106280	314670	180730	246110	172190	177550	279570	220020	267970	284380	281960	257940	286720	--	--	DM>XS>BL>MG	0.236695	insig	0.295521	insig	-0.9644	insig	-1.25992	down	-0.058826	insig	1.2011	up
Lmmp000897	611.14	287.05	610.132	C30H26O14	[M+H]+	Gallocatechin-Gallocatechin	Flavonoids	Flavanols	-	B	265900	187760	266770	131210	71025	49738	198640	106060	125560	171440	150720	123940	222160	187280	199240	--	--	MG>DM>BL>XS	-0.77194	insig	0.0521584	insig	0.74365	insig	0.691491	insig	-0.824098	insig	-1.51559	down
Lmmp002013	267.17	179.07	266.163	C14H22N2O3	[M+H]+	Dihydroferuloylputrescine	Alkaloids	Phenolamine	-	B	557050	615620	338510	713680	494580	601100	525630	467120	489560	797160	878120	827260	811800	738290	877590	--	--	DM>XS>MG>BL	0.287632	insig	0.755546	insig	0.0278283	insig	-0.727718	insig	-0.467914	insig	0.259804	insig	insig
Lmmp002080	193.13	105.03	192.126	C11H16N2O	[M+H]+	N-(4-Aminobutyl)benzamide	Alkaloids	Phenolamine	5692-23-9	B	56374000	61304000	81013000	11453000	6858100	17313000	2177600	2405900	3616000	11347000	5419200	7680300	29528000	29188000	28833000	--	--	MG>XS>DM>BL	2.11925	up	1.57602	up	4.59885	up	3.02283	up	0.543226	insig	-2.4796	down
Lmmp002334	773.21	303.05	772.206	C33H40O21	[M+H]+	Quercetin-3-O-rutinoside-7-O-glucoside	Flavonoids	Flavonols	-	B	127840	37639	10958	10018	20955	9557.1	33831	48994	16697	15303	28586	15716	27161	27177	21025	--	--	MG>BL>DM>XS	-1.29602	down	-0.739582	insig	0.826066	insig	1.56565	insig	-0.55644	insig	-2.12209	insig
Lmmp002463	625.18	317.07	624.169	C28H32O16	[M+H]+	Sexangularetin-3-O-glucoside-7-O-rhamnoside*	Flavonoids	Flavonols	-	A	3748700	2665500	2052100	918160	1052000	476890	3138600	2896500	1908100	1002000	4022800	2558800	2230500	2134000	2078000	--	--	MG>BL>DM>XS	-1.69868	down	-0.0668375	insig	0.0920113	insig	0.158849	insig	-1.63184	down	-1.79069	down
Lmmp003443	527.29	163.04	526.279	C28H38N4O6	[M+H]+	Dicaffeoylspermine	Alkaloids	Phenolamine	-	B	47973	56154	61476	9	12553	20478	9	9	9	32877	28201	44172	20069	38258	40633	--	--	MG>DM>XS>BL	10.257	up	11.9286	up	12.5825	up	0.653909	insig	-1.67153	insig	-2.32544	insig
Lmmp003817	535.11	287.05	534.101	C24H22O14	[M+H]+	Kaempferol-3-O-(6''-malonyl)glucoside*	Flavonoids	Flavonols	-	A	2838300	2347500	2651800	1269200	1361000	411800	1239900	820210	718320	1723600	1471800	1130900	1715200	1649700	1865000	--	--	MG>DM>XS>BL	0.13075	insig	0.638864	insig	1.49614	up	0.857278	insig	-0.508114	insig	-1.36539	down
Lmpp003268	757.22	287.06	756.211	C33H40O20	[M+H]+	Kaempferol-3-O-rutinoside-7-O-glucoside	Flavonoids	Flavonols	-	B	569440	538770	463410	182530	209070	133200	371970	307210	244960	121240	84023	104090	363100	449950	360650	--	--	MG>BL>XS>DM	-0.816344	insig	-1.57886	dwon	0.766069	insig	2.34493	up	0.762514	insig	-1.58241	down
Lmpp003465	481.1	319.04	480.09	C21H20O13	[M-H]-	Myricetin-3-O-glucoside	Flavonoids	Flavonols	19833-12-6	B	280120	324510	286700	160430	170570	171620	152820	116130	170800	178700	112970	136550	232200	228980	226020	--	--	MG>XS>BL>DM	0.192785	insig	-0.0383314	insig	1.01928	up	1.05761	up	0.231116	insig	-0.826492	insig
Lmqn000780	606.08	384.98	607.082	C17H27N3O17P2	[M-H]-	Uridine 5'-diphospho-N-acetylglucosamine	Alkaloids	Alkaloids	528-04-1	B	92852	77505	47946	66205	53296	66170	78561	59807	84715	103380	118330	103880	82156	65589	118590	C00043	ko00520,ko01100,ko01502	DM>BL>MG>XS	-0.264832	insig	0.545476	insig	-0.0312486	insig	-0.576724	insig	-0.810308	insig	-0.233583	insig	insig
Lmqn001932	579.21	417.16	580.216	C28H36O13	[M-H]-	Syringaresinol-4'-O-glucoside	Lignans and Coumarins	Lignans	7374-79-0	B	1907200	2433800	2011700	4240500	2315100	5153500	734760	558900	875720	1368300	1267900	1509700	2631300	2581300	2640300	C10890	--	XS>MG>DM>BL	2.43228	up	0.934403	insig	1.55009	up	0.615685	insig	1.49787	up	0.882188	insig
Lmqp000873	101.02	55.02	100.018	C4H4O3	[M+H]+	Succinic anhydride	Organic acids	Organic acids	108-30-5	B	441220	485560	420680	848280	853000	721040	932490	821580	1196400	959280	863470	982850	938070	904790	661170	C19524	--	BL>DM>XS>MG	-0.284555	insig	-0.0726355	insig	-1.1307	down	-1.05807	down	-0.21192	insig	0.846147	insig
Lmqp006559	330.34	312.33	329.327	C20H43NO2	[M+H]+	2-Amino-1,3-eicosanediol	Saccharides and Alcohols	Saccharides and Alcohols	-	A	19429000	18645000	19216000	18944000	18446000	17632000	19336000	19353000	18327000	17638000	19984000	19033000	21299000	18281000	16278000	--	--	MG>BL>DM>XS	-0.0513582	insig	-0.00916354	insig	0.00691651	insig	0.0160801	insig	-0.0421947	insig	-0.0582748	insig	insig
Lmrj001341	185.09	70.06	184.086	C8H12N2O3	[M+H]+	Cyclo(Ser-Pro)	Amino acids and derivatives	Amino acids and derivatives	-	B	281010	365080	402270	213570	226800	291370	151930	120540	139040	9	9	9	151550	192570	150200	--	--	MG>XS>BL>DM	0.830404	insig	-13.8957	dwon	1.34913	up	15.2448	up	14.7261	up	-0.518731	insig
Lmrj001698	219.13	60.04	218.127	C9H18N2O4	[M+H]+	L-Seryl-L-Isoleucine	Amino acids and derivatives	Amino acids and derivatives	91086-51-0	B	179340	152150	89936	185670	142520	141210	218060	135970	87490	379240	395820	486350	251790	238380	282140	--	--	DM>XS>BL>MG	0.0883391	insig	1.51449	up	-0.0671995	insig	-1.58169	down	-1.42615	down	0.155539	insig
Lmrj002087	247.13	86.09	246.121	C10H18N2O5	[M+H]+	L-Isoleucyl-L-Aspartate	Amino acids and derivatives	Amino acids and derivatives	-	A	5137900	4079200	3017900	5185400	7386200	5999900	8303100	6546300	6317300	14383000	17739000	14975000	10491000	10533000	10930000	--	--	DM>BL>XS>MG	-0.188706	insig	1.15384	up	-0.790782	insig	-1.94462	down	-1.34254	down	0.602076	insig
Lmsn002815	593.15	285.04	594.158	C27H30O15	[M-H]-	Kaempferol-3-O-rutinoside(Nicotiflorin)	Flavonoids	Flavonoid	17650-84-9	A	2229200	2047600	1160600	1182900	1476100	599900	2628700	2110800	1644300	1227300	1460200	1718000	1785900	1825500	2015600	C21833	ko00944,ko01110	BL>MG>DM>XS	-0.97003	insig	-0.53511	insig	-0.231498	insig	0.303611	insig	-0.434921	insig	-0.738532	insig	insig
Lmtn002565	329.11	167.03	330.095	C14H18O9	[M-H]-	1-O-Vanilloyl-D-Glucose	Phenolic acids	Phenolic acids	-	B	137350	237320	39152	199300	418720	158920	753280	854200	459840	1415800	1915300	1409100	892430	823990	902310	C20470	--	DM>BL>XS>MG	-1.41189	down	1.19719	up	-2.32068	down	-3.51787	down	-2.60907	down	0.908793	insig
Lmtn003096	523.21	361.14	524.226	C26H36O11	[M-H]-	(-)-Secoisolariciresinol 4-O-glucoside	Lignans and Coumarins	Lignans	-	A	228700	148500	141840	468300	1037500	1816300	394830	234020	566520	593930	630840	606420	697590	620030	665690	--	--	XS>DM>BL>MG	1.47464	up	0.615324	insig	-1.20354	down	-1.81886	down	0.859314	insig	2.67818	up
Lmtn003441	311.11	149.06	312.121	C15H20O7	[M-H]-	2-Acetyl-3-hydroxyphenyl-1-O-glucoside	Phenolic acids	Phenolic acids	-	A	6168900	6280800	2712200	2630700	8429400	3850100	4629900	4745500	2773700	685120	667070	570760	4236900	4033600	4421900	--	--	MG>XS>BL>DM	0.29545	insig	-2.65946	dwon	0.319601	insig	2.97906	up	2.95491	up	-0.0241509	insig
Lmyp005841	417.12	255.06	416.111	C21H20O9	[M+H]+	Chrysin-7-O-glucoside	Flavonoids	Flavonoid	31025-53-3	B	166350	181270	174710	78878	204440	98398	9	9	9	99840	28817	44873	112410	101470	120000	--	--	MG>XS>DM>BL	13.7873	up	12.6499	up	14.2397	up	1.58978	up	1.13731	insig	-0.452462	insig
Lmzp002365	465.14	303.09	464.131	C22H24O11	[M+H]+	Hesperetin-7-O-glucoside	Flavonoids	Flavonoid	31712-49-9	B	188060	257980	279400	249720	160900	213510	134080	211420	124380	9	9	9	155100	170780	147930	C16422	ko00941	MG>XS>BL>DM	0.409554	insig	-14.087	dwon	0.626564	insig	14.7136	up	14.4966	up	-0.21701	insig
ML10171848	147.03	85.03	148.037	C5H8O5	[M-H]-	D-Arabinono-1,4-lactone	Others	Others	2782-09-4	A	4888200	5266000	5039100	5972700	5517800	5775800	6994100	6128400	6046400	6648000	6157600	6635900	5997900	5310900	6429600	C00652	--	DM>BL>XS>MG	-0.150809	insig	0.020372	insig	-0.335332	insig	-0.355704	insig	-0.171181	insig	0.184524	insig	insig
ML10179289	105.07	77.04	122.073	C8H10O	[M+H-H2O]+	2-Phenylethanol	Phenolic acids	Phenolic acids	60-12-8	A	3001400	2407000	3781400	2616700	2949700	4567400	785490	777630	936350	8692300	6899900	8710700	5277100	5183500	5260200	C05853	ko00360	DM>XS>MG>BL	2.01948	up	3.28143	up	1.87841	up	-1.40302	down	-1.26195	down	0.14107	insig
ML10180524	244.09	112.05	243.086	C9H13N3O5	[M+H]+	Cytarabine	Nucleotides and derivatives	Nucleotides and derivatives	147-94-4	A	2760600	2223500	3233200	2959300	2299800	3252000	2243500	2393500	3033700	1504000	1338900	2253200	2941400	2776500	2808900	C02961	--	XS>MG>BL>DM	0.149987	insig	-0.589965	insig	0.0993062	insig	0.689271	insig	0.739952	insig	0.0506812	insig	insig
ML10181668	130.09	84.08	129.079	C6H11NO2	[M+H]+	Cycloleucine*	Amino acids and derivatives	Amino acids and derivatives	52-52-8	A	221380	176790	184930	265640	437740	520230	235140	163550	221820	100560	140280	131090	241880	223610	235950	C03969	--	XS>BL>MG>DM	0.979617	insig	-0.738423	insig	-0.0897111	insig	0.648712	insig	1.71804	up	1.06933	up
ML10197929	130.09	88.04	131.069	C4H9N3O2	[M-H]-	Creatine	Others	Others	57-00-1	B	70249	94931	41374	100320	93478	52212	27882	32243	48107	112510	109990	34470	77761	41521	97299	C00300	ko00260,ko00330,ko01100	DM>XS>MG>BL	1.18459	up	1.24747	insig	0.932392	insig	-0.315081	insig	-0.062883	insig	0.252198	insig
ML10198895	88.04	88.04	89.048	C3H7NO2	[M-H]-	N-Methylglycine	Amino acids and derivatives	Amino acids and derivatives	107-97-1	B	73895	60583	79819	41643	79330	54041	80711	40620	51533	142570	101250	98140	56064	64843	56646	C00213	ko00260,ko00330,ko01100	DM>MG>XS>BL	0.0178329	insig	0.98419	insig	0.309974	insig	-0.674216	insig	-0.966357	insig	-0.292141	insig	insig
mws0001	133.06	74	132.054	C4H8N2O3	[M+H]+	L-Asparagine	Amino acids and derivatives	Amino acids and derivatives	70-47-3	A	25446000	19708000	22317000	16633000	24312000	20922000	33494000	29888000	24402000	23717000	22097000	25489000	24661000	20347000	20651000	C00152	ko00250,ko00460,ko00970,ko01100,ko01110,ko01230	BL>DM>MG>XS	-0.504788	insig	-0.299995	insig	-0.37969	insig	-0.0796952	insig	-0.204793	insig	-0.125097	insig	insig
mws0005	161.11	144	160.1	C10H12N2	[M+H]+	Tryptamine	Alkaloids	Plumerane	61-54-1	A	1282300	1232900	960060	3935500	5538200	7305400	10694000	11361000	7727900	3052500	3328100	4048100	5463800	5393100	5272000	C00398	ko00380,ko00901,ko01100,ko01110	BL>XS>DM>MG	-0.827819	insig	-1.51392	dwon	-3.09929	down	-1.58537	down	0.686106	insig	2.27147	up
mws0009	179.07	91	178.063	C10H10O3	[M+H]+	Coniferaldehyde	Phenolic acids	Phenolic acids	20649-42-7	B	240020	217180	215910	106320	131160	90054	77289	98475	63764	78695	38259	31438	169160	110990	127940	C02666	ko00940,ko01100,ko01110	MG>XS>BL>DM	0.45145	insig	-0.690781	insig	1.49065	up	2.18143	up	1.14223	up	-1.0392	down
mws0014	193.05	134.01	194.058	C10H10O4	[M-H]-	Ferulic acid	Phenolic acids	Phenolic acids	537-98-4	A	4119500	3766000	4762000	3488000	1766500	1811500	844170	829090	1002700	2478900	2002700	2341700	2752800	2852600	3320500	C01494	ko00940,ko01100,ko01110	MG>XS>DM>BL	1.40084	up	1.35041	up	2.24072	up	0.890311	insig	0.0504241	insig	-0.839887	insig
mws0017	146.17	72.2	145.158	C7H19N3	[M+H]+	Spermidine	Alkaloids	Phenolamine	124-20-9	B	2002500	2385000	1442100	4262300	7413300	7383400	11750000	10036000	8051400	3867100	5836100	5158300	4942400	5418800	5838000	C00315	ko00330,ko00410,ko00480,ko00940,ko01100,ko02010	BL>XS>DM>MG	-0.646649	insig	-1.00554	dwon	-2.35565	down	-1.35011	down	0.358893	insig	1.709	up
mws0018	203.22	83	202.216	C10H26N4	[M+H]+	Spermine	Alkaloids	Phenolamine	71-44-3	B	5816500	5813700	5380200	6031300	6164800	5995700	6095600	5884100	5687700	5555400	5642600	5666400	5668200	5780700	6179000	C00750	ko00330,ko00410,ko00480,ko01100	XS>BL>MG>DM	0.0421986	insig	-0.0671088	insig	-0.0546727	insig	0.0124361	insig	0.109307	insig	0.0968712	insig	insig
mws0027	197.05	123	198.053	C9H10O5	[M-H]-	Syringic acid	Phenolic acids	Phenolic acids	530-57-4	B	147410	158600	118310	45195	376220	121300	220050	288030	243250	69988	170140	276920	113220	201280	185920	C10833	--	BL>XS>DM>MG	-0.469252	insig	-0.539148	insig	-0.824294	insig	-0.285146	insig	0.0698966	insig	0.355042	insig	insig
mws0028	167.03	108.02	168.042	C8H8O4	[M-H]-	Vanillic acid	Phenolic acids	Phenolic acids	121-34-6	B	207110	166920	184890	32899	49766	44014	122530	113560	123360	114900	258160	315400	160630	215280	177830	C06672	--	DM>MG>BL>XS	-1.50461	down	0.937582	insig	0.636851	insig	-0.300731	insig	-2.4422	down	-2.14146	down
mws0034	457.08	169	458.085	C22H18O11	[M-H]-	Epigallocatechin-3-gallate*	Flavonoids	Flavanols	989-51-5	B	278080	277170	392000	230960	225000	310060	136930	47841	81039	263160	168660	251040	260210	313580	354960	C09731	--	MG>XS>DM>BL	1.52699	up	1.36119	up	1.83335	up	0.472155	insig	0.165792	insig	-0.306363	insig
mws0036	609.18	301.09	610.19	C28H34O15	[M-H]-	Hesperetin-7-O-rutinoside (Hesperidin)	Flavonoids	Dihydroflavone	520-26-3	B	209450	105510	25560	194210	82978	621510	257740	342230	7454500	96252	371420	234060	22047000	20104000	20666000	C09755	--	BL>XS>DM>MG	-3.16388	insig	-3.5208	insig	-4.56398	insig	-1.04318	insig	0.356916	insig	1.4001	insig	insig
mws0042	305.07	125	306.074	C15H14O7	[M-H]-	Epigallocatechin	Flavonoids	Flavanols	970-74-1	B	95217	94985	62601	117930	133220	129650	141970	129040	87809	133740	158700	177850	107610	171380	169480	C12136	ko00941,ko01110	DM>XS>BL>MG	0.0857772	insig	0.390294	insig	-0.505243	insig	-0.895537	insig	-0.304517	insig	0.59102	insig	insig
mws0058	299.06	284	300.063	C16H12O6	[M-H]-	Diosmetin (5,7,3'-Trihydroxy-4'-methoxyflavone)	Flavonoids	Flavonoid	520-34-3	B	168300	118230	136310	132470	128660	87111	501820	453320	119630	111380	226130	216090	11023000	12352000	11489000	C10038	--	BL>DM>MG>XS	-1.62587	insig	-0.957112	insig	-1.34584	insig	-0.388732	insig	-0.668758	insig	-0.280026	insig	insig
mws0059	609.15	301	610.153	C27H30O16	[M-H]-	Quercetin-3-O-rutinoside (Rutin)	Flavonoids	Flavonols	153-18-4	A	181470	164050	28165	142650	83871	602430	276220	267940	7566600	199260	253370	357880	22694000	22122000	22751000	C05625	ko00944,ko01100,ko01110	BL>XS>DM>MG	-3.29048	insig	-3.32294	insig	-4.43994	insig	-1.11701	insig	0.0324568	insig	1.14946	insig	insig
mws0091	463.09	300.03	464.095	C21H20O12	[M-H]-	Quercetin-3-O-glucoside (Isoquercitrin)	Flavonoids	Flavonols	482-35-9	B	140600	33871	22501	18987	85326	23351	16537	25278	91656	627300	57109	84216	62116	64687	74252	C05623	ko00944,ko01100,ko01110	DM>MG>BL>XS	-0.0641746	insig	2.52575	insig	0.561464	insig	-1.96429	insig	-2.58993	insig	-0.625639	insig	insig
mws0093	179.07	146	180.079	C10H12O3	[M-H]-	Coniferyl alcohol	Phenolic acids	Phenolic acids	458-35-5	A	331060	370510	274990	524020	161620	487470	213300	208750	275950	173000	130810	217360	322740	340190	398460	C00590	ko00940,ko00998,ko01100,ko01110	XS>MG>BL>DM	0.749039	insig	-0.421473	insig	0.484482	insig	0.905955	insig	1.17051	insig	0.264558	insig	insig
mws0102	160.04	116	161.048	C9H7NO2	[M-H]-	Indole-5-carboxylic acid	Alkaloids	Plumerane	1670-81-1	B	9	30396	39198	9	17465	32800	76755	58033	53159	49248	71296	53919	79139	37009	60957	--	--	BL>DM>MG>XS	-1.90244	insig	-0.107405	insig	-1.4331	insig	-1.3257	insig	-1.79504	insig	-0.469337	insig	insig
mws0124	247.11	130	246.1	C13H14N2O3	[M+H]+	N-(3-Indolylacetyl)-L-alanine	Amino acids and derivatives	Amino acids and derivatives	57105-39-2	B	94257	138720	104330	22616	30830	14554	93040	97704	72471	81790	92926	9	81050	115630	87100	--	--	MG>BL>DM>XS	-1.95264	down	-0.591156	insig	0.357821	insig	0.948976	insig	-1.36148	insig	-2.31046	down
mws0133	123.06	79.9	122.048	C6H6N2O	[M+H]+	Nicotinamide	Others	Vitamin	98-92-0	B	1325900	1370300	1041800	1548100	1181700	1393000	1226600	1030100	1412600	861280	1147600	987090	1435100	1417400	1410900	C00153	ko00760,ko01100	XS>MG>BL>DM	0.16812	insig	-0.292482	insig	0.0267617	insig	0.319243	insig	0.460601	insig	0.141358	insig	insig
mws0147	117.06	59	118.063	C5H10O3	[M-H]-	β-Hydroxyisovaleric acid	Organic acids	Organic acids	625-08-1	B	4803400	4999100	5365400	3846500	3904200	2910800	3223100	3066700	3503700	4112500	3364100	3273100	4301800	4706700	4768300	C20827	ko00280,ko01100	MG>DM>XS>BL	0.122514	insig	0.1344	insig	0.631125	insig	0.496725	insig	-0.011886	insig	-0.508611	insig	insig
mws0177	111.01	67	112.016	C5H4O3	[M-H]-	2-Furanoic acid	Organic acids	Organic acids	88-14-2	A	20263000	17792000	14781000	29157000	32641000	30277000	35748000	32470000	26609000	19676000	25407000	28918000	28831000	28098000	31572000	C01546	ko01100	BL>XS>DM>MG	-0.0424884	insig	-0.357753	insig	-0.843777	insig	-0.486024	insig	0.315265	insig	0.801288	insig	insig
mws0178	353.09	191.01	354.095	C16H18O9	[M-H]-	Chlorogenic acid	Phenolic acids	Phenolic acids	327-97-9	A	30682000	58490000	38899000	228730000	43836000	120810000	40467000	29327000	20530000	57381000	41296000	15032000	61744000	67040000	68007000	C00852	ko00940,ko00941,ko00945,ko01110	XS>MG>DM>BL	2.12273	up	0.332165	insig	0.503763	insig	0.171597	insig	1.79056	insig	1.61897	insig
mws0179	367.1	190.9	368.111	C17H20O9	[M-H]-	Chlorogenic acid methyl ester	Phenolic acids	Phenolic acids	29708-87-0	B	23290	9	9	167700	52510	130270	9	9	11702	227640	215170	41295	87088	59528	131400	--	--	DM>XS>MG>BL	4.90229	up	5.36828	up	0.991853	insig	-4.37642	down	-0.465988	insig	3.91043	up
mws0191	118.09	59	117.079	C5H11NO2	[M+H]+	Betaine	Alkaloids	Alkaloids	107-43-7	A	954150	1467000	1242200	593990	1083100	1167500	690560	661790	679740	642640	739460	546130	878270	891880	709630	C00719	ko00260,ko01100,ko02010	MG>XS>BL>DM	0.485256	insig	-0.0756872	insig	0.850199	insig	0.925886	insig	0.560944	insig	-0.364943	insig	insig
mws0192	117.02	73	118.027	C4H6O4	[M-H]-	Succinic acid*	Organic acids	Organic acids	110-15-6	A	33044000	35408000	39599000	49000000	54007000	47406000	56924000	50917000	65965000	64508000	61373000	67802000	52375000	51045000	58661000	C00042	ko00020,ko00190,ko00250,ko00310,ko00350,ko00360,ko00620,ko00630,ko00640,ko00650,ko00760,ko00920,ko01100,ko01110,ko01200	DM>BL>XS>MG	-0.208549	insig	0.156219	insig	-0.685765	insig	-0.841985	insig	-0.364768	insig	0.477217	insig	insig
mws0193	190.12	127	189.111	C7H15N3O3	[M+H]+	L-Homocitrulline	Amino acids and derivatives	Amino acids and derivatives	1190-49-4	A	365270	413630	428370	423240	455380	624900	187710	168930	280870	250660	258520	303160	379060	317460	373640	C02427	--	XS>MG>DM>BL	1.23782	up	0.349636	insig	0.921228	insig	0.571593	insig	0.888188	insig	0.316596	insig
mws0206	103.04	57.03	104.047	C4H8O3	[M-H]-	2-Hydroxybutyric Acid*	Organic acids	Organic acids	3347-90-8	A	800350	742730	794950	1053900	1092300	939810	1308100	1017400	1111000	1069200	1386500	1642700	1126400	1130700	1186100	C05984	ko00640	DM>BL>XS>MG	-0.155197	insig	0.254121	insig	-0.555647	insig	-0.809767	insig	-0.409318	insig	0.400449	insig	insig
mws0213	151.06	71	152.068	C5H12O5	[M-H]-	Ribitol*	Saccharides and Alcohols	Saccharides and Alcohols	488-81-3	B	208160	219020	225770	155340	366780	432440	104820	86960	53873	145550	123670	123960	252740	258790	344430	C00474	ko00040,ko00740,ko01100	XS>MG>DM>BL	1.95821	up	0.678568	insig	1.41035	up	0.731783	insig	1.27965	up	0.547863	insig
mws0214	181.07	71	182.079	C6H14O6	[M-H]-	D-Sorbitol	Saccharides and Alcohols	Saccharides and Alcohols	50-70-4	B	343100	268280	297000	126820	75026	139680	162320	174220	251390	149520	149520	161550	167400	153550	236280	C00794	ko00051,ko00052,ko01100,ko02010	MG>BL>DM>XS	-0.783649	insig	-0.352161	insig	0.627652	insig	0.979813	insig	-0.431488	insig	-1.4113	down
mws0216	132.07	86	131.058	C5H9NO3	[M+H]+	Trans-4-Hydroxy-L-proline	Amino acids and derivatives	Amino acids and derivatives	51-35-4	A	19537000	19658000	27489000	6541900	10046000	8301800	4036500	3428000	5878900	6583900	5591200	6755500	10739000	10784000	11015000	C01157	ko00330,ko01100,ko02010	MG>XS>DM>BL	0.899423	insig	0.504594	insig	2.32121	up	1.81662	up	0.394829	insig	-1.42179	down
mws0219	132.03	88	133.038	C4H7NO4	[M-H]-	L-Aspartic Acid	Amino acids and derivatives	Amino acids and derivatives	56-84-8	A	17775000	18373000	18490000	17299000	21804000	19199000	17545000	12938000	15849000	25364000	27576000	29231000	21460000	22151000	22671000	C00049	ko00220,ko00250,ko00260,ko00261,ko00270,ko00300,ko00340,ko00410,ko00460,ko00710,ko00760,ko00770,ko00970,ko01100,ko01110,ko01200,ko01210,ko01230,ko02010	DM>XS>MG>BL	0.331536	insig	0.82662	insig	0.237896	insig	-0.588725	insig	-0.495084	insig	0.0936407	insig	insig
mws0227	132.1	86.2	131.095	C6H13NO2	[M+H]+	L-Leucine	Amino acids and derivatives	Amino acids and derivatives	61-90-5	A	11069000	11764000	12759000	4542200	5811500	5832700	3290600	3031800	3813400	5294500	4805100	6232700	9429300	9586200	9206000	C00123	ko00280,ko00290,ko00966,ko00970,ko01100,ko01110,ko01210,ko01230,ko02010	MG>DM>XS>BL	0.675322	insig	0.688268	insig	1.81209	up	1.12383	up	-0.0129458	insig	-1.13677	down
mws0230	120.07	74	119.058	C4H9NO3	[M+H]+	L-Threonine	Amino acids and derivatives	Amino acids and derivatives	72-19-5	A	3340800	3020300	3057900	2349000	2310800	2314100	1700100	1697600	1789100	2590100	2190600	2317800	2316600	2387200	2310500	C00188	ko00260,ko00261,ko00290,ko00860,ko00970,ko01100,ko01110,ko01230,ko02010	MG>DM>XS>BL	0.427121	insig	0.452669	insig	0.860729	insig	0.40806	insig	-0.0255485	insig	-0.433608	insig	insig
mws0232	377.15	243	376.138	C17H20N4O6	[M+H]+	Riboflavin	Others	Vitamin	83-88-5	B	1958000	1578000	1844700	4748200	6153900	6152700	2106800	1990400	2255400	1933500	1632400	1628800	3228500	3251900	3369500	C00255	ko00740,ko01100,ko01110,ko02010	XS>BL>MG>DM	1.42476	up	-0.290307	insig	-0.239553	insig	0.0507534	insig	1.71507	up	1.66431	up
mws0237	187.1	125	188.105	C9H16O4	[M-H]-	Anchoic Acid	Organic acids	Organic acids	123-99-9	A	2532700	2677600	2101400	3332900	2655900	2179400	2660400	2430700	2239500	3463300	3011100	3930700	2722100	3180500	3158600	C08261	--	DM>XS>BL>MG	0.156087	insig	0.505288	insig	-0.00372441	insig	-0.509012	insig	-0.349201	insig	0.159811	insig	insig
mws0242	173.08	111	174.089	C8H14O4	[M-H]-	Suberic Acid	Organic acids	Organic acids	505-48-6	A	886290	1260200	1014600	5719000	1421300	4116000	619450	633850	777510	4387700	1625600	933620	3028600	2656700	3155600	C08278	--	XS>DM>MG>BL	2.47061	up	1.77432	up	0.638367	insig	-1.13595	insig	0.696287	insig	1.83224	up
mws0248	243.06	110	244.07	C9H12N2O6	[M-H]-	Uridine	Nucleotides and derivatives	Nucleotides and derivatives	58-96-8	B	555250	497330	577110	842710	446880	823070	736020	602050	892990	987400	933050	1041800	1103300	914990	1195600	C00299	ko00240,ko01100,ko02010	DM>BL>XS>MG	-0.0786687	insig	0.408964	insig	-0.453132	insig	-0.862096	insig	-0.487633	insig	0.374463	insig	insig
mws0250	182.08	136.1	181.074	C9H11NO3	[M+H]+	L-Tyrosine	Amino acids and derivatives	Amino acids and derivatives	60-18-4	A	9899700	9786400	9296000	8218200	8280000	9951600	7178200	5525500	8244500	6251800	5273600	5307700	9223500	9227700	9299600	C00082	ko00130,ko00261,ko00350,ko00360,ko00400,ko00460,ko00730,ko00940,ko00950,ko00965,ko00966,ko00970,ko00998,ko01100,ko01110,ko01210,ko01230	MG>XS>BL>DM	0.336431	insig	-0.315525	insig	0.468336	insig	0.783861	insig	0.651956	insig	-0.131905	insig	insig
mws0254	156.08	110	155.069	C6H9N3O2	[M+H]+	L-Histidine	Amino acids and derivatives	Amino acids and derivatives	71-00-1	A	20515000	19027000	26225000	19856000	34431000	31947000	20100000	12387000	16703000	17370000	14911000	24171000	20203000	18709000	18206000	C00135	ko00340,ko00410,ko00970,ko01100,ko01110,ko01230,ko02010	XS>MG>DM>BL	0.809892	insig	0.19866	insig	0.418999	insig	0.220339	insig	0.611232	insig	0.390893	insig	insig
mws0255	112.05	95	111.043	C4H5N3O	[M+H]+	Cytosine	Nucleotides and derivatives	Nucleotides and derivatives	71-30-7	A	497740	435690	504750	479570	451030	593860	714200	685800	1008900	362610	378910	580560	511440	595520	472050	C00380	ko00240,ko01100	BL>XS>MG>DM	-0.660076	insig	-0.865565	insig	-0.74413	insig	0.121435	insig	0.205489	insig	0.084054	insig	insig
mws0256	118.09	72.1	117.079	C5H11NO2	[M+H]+	L-Valine	Amino acids and derivatives	Amino acids and derivatives	72-18-4	A	10313000	10221000	11601000	3887600	5369400	6365800	3675900	2794200	3840400	5969900	5689400	6897700	7891800	7848300	7741000	C00183	ko00280,ko00290,ko00311,ko00460,ko00770,ko00966,ko00970,ko01100,ko01110,ko01210,ko01230,ko02010	MG>DM>XS>BL	0.599539	insig	0.847849	insig	1.64003	up	0.792182	insig	-0.24831	insig	-1.04049	down
mws0258	132.1	86	131.095	C6H13NO2	[M+H]+	L-Isoleucine	Amino acids and derivatives	Amino acids and derivatives	73-32-5	A	11652000	12661000	13363000	4707600	6268800	5822000	3305100	3068100	3918700	5683700	5009000	6432900	9612700	9931400	9471000	C00407	ko00280,ko00290,ko00460,ko00960,ko00966,ko00970,ko01100,ko01110,ko01210,ko01230,ko02010	MG>DM>XS>BL	0.706814	insig	0.734645	insig	1.87214	up	1.13749	up	-0.0278307	insig	-1.16532	down
mws0260	175.12	116	174.112	C6H14N4O2	[M+H]+	L-Arginine	Amino acids and derivatives	Amino acids and derivatives	74-79-3	A	8365600	7189500	8198200	8428800	16480000	23965000	11586000	7617900	7595000	5251500	6674300	7237000	10869000	10612000	11231000	C00062	ko00220,ko00261,ko00330,ko00472,ko00970,ko01100,ko01110,ko01230,ko02010	XS>BL>MG>DM	0.866887	insig	-0.483865	insig	-0.174046	insig	0.30982	insig	1.35075	up	1.04093	up
mws0263	128.04	82.03	129.043	C5H7NO3	[M-H]-	5-Oxo-L-Proline	Amino acids and derivatives	Amino acids and derivatives	98-79-3	B	30026	76733	63574	75038	58428	127810	38466	16719	45464	107830	89942	90639	38070	59482	44055	C01879	ko00480,ko01100	DM>XS>MG>BL	1.37624	up	1.51879	up	0.759025	insig	-0.759768	insig	-0.142552	insig	0.617217	insig
mws0264	341.11	119	342.116	C12H22O11	[M-H]-	D-(+)-Trehalose*	Saccharides and Alcohols	Saccharides and Alcohols	99-20-7	A	27004000	29595000	29548000	27965000	23936000	24342000	25585000	27211000	26036000	26080000	25778000	27218000	23766000	23944000	23564000	C01083	ko00500,ko01100,ko01110,ko02010	MG>DM>BL>XS	-0.0481765	insig	0.00445852	insig	0.128019	insig	0.123561	insig	-0.052635	insig	-0.176196	insig	insig
mws0275	133.01	71	134.022	C4H6O5	[M-H]-	L-(-)-Malic acid	Organic acids	Organic acids	636-61-3	A	4916100	5081300	3991200	4568400	5045800	4286100	7664200	7031300	5986400	4859500	6497100	6256400	6803900	5140000	5341000	C00149	ko00020,ko00620,ko00630,ko00710,ko01100,ko01110,ko01200	BL>DM>MG>XS	-0.573253	insig	-0.231728	insig	-0.564117	insig	-0.332389	insig	-0.341525	insig	-0.00913556	insig	insig
mws0277	191.06	85	192.063	C7H12O6	[M-H]-	Quinic Acid	Organic acids	Organic acids	77-95-2	A	3520900	3424000	3496900	3492900	3224600	3744500	4229200	4590000	3722300	3456200	3726900	3579900	5318800	3339100	3547400	C00296	ko00400,ko01100	BL>DM>XS>MG	-0.261551	insig	-0.22063	insig	-0.264339	insig	-0.0437098	insig	-0.0409216	insig	0.00278824	insig	insig
mws0281	191.02	111.01	192.027	C6H8O7	[M-H]-	Citric Acid	Organic acids	Organic acids	77-92-9	A	14882000	15659000	14953000	15664000	15849000	16137000	14484000	15071000	15333000	15049000	15430000	14905000	14601000	15425000	15244000	C00158	ko00020,ko00250,ko00630,ko01100,ko01110,ko01200,ko01210,ko01230	XS>MG>DM>BL	0.0861464	insig	0.015854	insig	0.0193465	insig	0.00349252	insig	0.0702924	insig	0.0667999	insig	insig
mws0282	203.08	116.05	204.09	C11H12N2O2	[M-H]-	L-Tryptophan	Amino acids and derivatives	Amino acids and derivatives	73-22-3	A	47841000	53247000	56402000	58488000	61581000	68445000	43434000	32564000	45708000	27736000	23456000	30275000	46230000	52151000	52456000	C00078	ko00260,ko00380,ko00400,ko00901,ko00966,ko00970,ko00998,ko01100,ko01110,ko01210,ko01230	XS>MG>BL>DM	0.631271	insig	-0.579113	insig	0.37186	insig	0.950973	insig	1.21038	up	0.259411	insig
mws0340	143.03	111	144.042	C6H8O4	[M-H]-	2,3-Dimethylsuccinic acid	Amino acids and derivatives	Amino acids and derivatives	13545-04-5	B	222960	145830	210520	482040	305410	394840	42280	48372	72704	73910	44051	59621	227370	186200	181880	--	--	XS>MG>DM>BL	2.85549	up	0.120466	insig	1.82632	up	1.70585	up	2.73503	up	1.02918	up
mws0341	131.07	85	132.079	C6H12O3	[M-H]-	2-Hydroxyisocaproic acid	Organic acids	Organic acids	20312-37-2	A	1019700	987560	1705500	524160	1457300	3268900	1219800	1523100	693800	9	9	9	1194300	1589300	1604300	C03264	--	XS>MG>BL>DM	0.611392	insig	-16.9577	dwon	0.111468	insig	17.0692	up	17.5691	up	0.499924	insig
mws0344	165.04	75	166.048	C5H10O6	[M-H]-	D-Xylonic acid	Organic acids	Organic acids	526-91-0	A	26817000	27715000	26242000	25122000	22593000	25088000	29745000	31617000	26655000	28267000	26098000	25850000	29109000	27904000	26027000	C00502	ko00040,ko01100	BL>MG>DM>XS	-0.273784	insig	-0.13391	insig	-0.123891	insig	0.0100189	insig	-0.139874	insig	-0.149893	insig	insig
mws0351	457.08	169.02	458.085	C22H18O11	[M-H]-	Gallate catechin gallate*	Flavonoids	Flavanols	4233-96-9	B	295060	276490	416660	207700	344750	302220	53690	89227	124960	295810	224000	193900	294890	439340	324700	--	--	MG>XS>DM>BL	1.6738	up	1.41377	up	1.88325	up	0.46948	insig	0.260029	insig	-0.20945	insig
mws0355	441.08	169.02	442.09	C22H18O10	[M-H]-	Catechin gallate*	Flavonoids	Flavanols	130405-40-2	B	157330	300440	264260	514790	129410	199470	182680	20527	48693	36093	58342	77650	431550	496870	511160	--	--	XS>MG>BL>DM	1.74383	insig	-0.54973	insig	1.51921	insig	2.06894	up	2.29356	up	0.22462	insig
mws0376	115	71	116.011	C4H4O4	[M-H]-	Fumaric acid	Organic acids	Organic acids	110-17-8	A	15965000	16320000	13365000	15803000	17373000	16302000	22453000	21956000	22065000	20030000	23484000	24648000	15445000	15997000	17827000	C00122	ko00020,ko00190,ko00220,ko00250,ko00350,ko00360,ko00620,ko00650,ko00760,ko01100,ko01110,ko01200	DM>BL>XS>MG	-0.426003	insig	0.0361775	insig	-0.542175	insig	-0.578353	insig	-0.46218	insig	0.116172	insig	insig
mws0425	129.02	85	130.027	C5H6O4	[M-H]-	Citraconic acid	Organic acids	Organic acids	498-23-7	A	29829000	28287000	31459000	48307000	44427000	40903000	24884000	23962000	26435000	30301000	21106000	24860000	34668000	38211000	36136000	C02226	ko00290,ko00660,ko01100,ko01210	XS>MG>DM>BL	0.827962	insig	0.0187732	insig	0.25081	insig	0.232037	insig	0.809189	insig	0.577151	insig	insig
mws0437	151.06	71	152.068	C5H12O5	[M-H]-	D-Arabitol*	Saccharides and Alcohols	Saccharides and Alcohols	488-82-4	B	146140	119240	114210	99540	245900	356200	77252	88544	72901	180380	193310	123270	145900	185930	222700	C01904	ko00040,ko01100	XS>DM>MG>BL	1.55555	up	1.05795	up	0.669262	insig	-0.388688	insig	0.497601	insig	0.886289	insig
mws0458	151.04	136	152.047	C8H8O3	[M-H]-	Vanillin	Phenolic acids	Phenolic acids	121-33-5	B	1239100	1404700	1112200	1735400	1027900	1126700	1267400	1401300	1127600	1791600	2024100	1579500	1446700	1669700	1524200	C00755	ko00998,ko01100,ko01110	DM>XS>BL>MG	0.0351762	insig	0.507082	insig	-0.0153969	insig	-0.522479	insig	-0.471906	insig	0.0505731	insig	insig
mws0470	117.02	73	118.027	C4H6O4	[M-H]-	Methylmalonic acid*	Organic acids	Organic acids	516-05-2	A	34956000	34886000	38754000	48791000	53097000	48157000	58171000	53368000	68274000	64016000	62905000	67985000	52172000	53295000	58523000	C02170	ko00240,ko00280,ko00640,ko01100	DM>BL>XS>MG	-0.261102	insig	0.116281	insig	-0.727526	insig	-0.843808	insig	-0.377383	insig	0.466424	insig	insig
mws0473	131.03	87.05	132.042	C5H8O4	[M-H]-	2-Methylsuccinic acid	Organic acids	Organic acids	498-21-5	A	12670000	13386000	12909000	7289200	8417800	10251000	8560600	8305600	10209000	12143000	11238000	10905000	11539000	11287000	11980000	--	--	MG>DM>BL>XS	-0.0607928	insig	0.340648	insig	0.525207	insig	0.184559	insig	-0.40144	insig	-0.586	insig	insig
mws0491	122.1	105	121.089	C8H11N	[M+H]+	Phenethylamine	Others	Others	64-04-0	B	3504000	2532000	3376800	3702600	4292900	6162000	698560	581270	923050	12108000	10128000	12351000	6911400	7121900	7139500	C05332	ko00360,ko01100	DM>XS>MG>BL	2.6841	up	3.97277	up	2.09523	up	-1.87753	down	-1.28866	down	0.588871	insig
mws0520	224.09	136	223.084	C11H13NO4	[M+H]+	N-Acetyl-L-tyrosine	Amino acids and derivatives	Amino acids and derivatives	537-55-3	B	91755	89099	121660	32988	115130	123060	23166	9	41692	42548	36648	9	67020	82038	77898	--	--	MG>XS>DM>BL	2.06368	insig	0.288107	insig	2.22145	insig	1.93334	insig	1.77558	insig	-0.157762	insig	insig
mws0567	146.09	87	145.085	C5H11N3O2	[M+H]+	4-Guanidinobutyric acid	Organic acids	Organic acids	463-00-3	B	3775500	3576000	2895700	1986600	2147200	2465000	2141200	1856100	1703200	2019500	2408300	2316500	3074400	3082800	3156400	C01035	ko00330,ko01100	MG>DM>XS>BL	0.211115	insig	0.24258	insig	0.846069	insig	0.603489	insig	-0.031465	insig	-0.634954	insig	insig
mws0572	126.07	109	125.059	C5H7N3O	[M+H]+	5-Methylcytosine	Nucleotides and derivatives	Nucleotides and derivatives	554-01-8	B	63743	70266	63162	86732	98209	97734	105380	78718	47649	36271	53339	47959	88538	109080	83683	C02376	ko00240,ko01100	XS>BL>MG>DM	0.286594	insig	-0.752395	insig	-0.233103	insig	0.519292	insig	1.03899	up	0.519697	insig
mws0576	103.04	59.1	104.047	C4H8O3	[M-H]-	3-Hydroxybutyric acid*	Organic acids	Organic acids	300-85-6	A	536190	366060	501390	994010	760420	1384600	344580	395020	379320	851290	473310	640130	857850	821020	908490	C01089	ko00072,ko00650,ko01100	XS>DM>MG>BL	1.48821	up	0.812224	insig	0.327066	insig	-0.485158	insig	0.675988	insig	1.16115	up
mws0582	322.11	130	321.099	C11H19N3O6S	[M+H]+	S-(Methyl)glutathione	Amino acids and derivatives	Amino acids and derivatives	2922-56-7	A	2354600	2050700	1963900	1677100	2324000	1984000	3377500	3155200	4369500	2378800	2198200	2364000	2723200	2738300	2799400	C11347	--	BL>DM>MG>XS	-0.865172	insig	-0.651404	insig	-0.775435	insig	-0.124031	insig	-0.213768	insig	-0.0897368	insig	insig
mws0609	344.04	150	345.047	C10H12N5O7P	[M-H]-	Guanosine 3',5'-cyclic monophosphate	Nucleotides and derivatives	Nucleotides and derivatives	7665-99-8	A	1320700	1530000	2313300	4206300	3291800	5979500	2747200	3591300	2939500	3535600	3473000	5594300	4555200	4006000	4167100	C00942	ko00230,ko01100	XS>DM>BL>MG	0.538678	insig	0.44187	insig	-0.845325	insig	-1.28719	down	0.0968079	insig	1.384	up
mws0628	121.03	92	122.037	C7H6O2	[M-H]-	4-Hydroxybenzaldehyde	Phenolic acids	Phenolic acids	123-08-0	A	1927500	1902100	2078100	1767500	2066400	2017800	2447400	2424700	2248600	2132300	1755900	1217700	2082300	2415200	2484100	C00633	ko01100	BL>MG>XS>DM	-0.283163	insig	-0.479854	insig	-0.269423	insig	0.210431	insig	0.196691	insig	-0.0137408	insig	insig
mws0629	281.11	166	280.106	C13H16N2O5	[M+H]+	L-Aspartyl-L-Phenylalanine	Amino acids and derivatives	Amino acids and derivatives	13433-09-5	B	194120	204300	244520	167700	180210	154600	98754	96082	103260	54510	58137	63241	163450	176010	171490	--	--	MG>XS>BL>DM	0.753375	insig	-0.76112	insig	1.10891	up	1.87003	up	1.5145	up	-0.355532	insig
mws0636	313.15	166	312.147	C18H20N2O3	[M+H]+	L-Phenylalanyl-L-phenylalanine	Amino acids and derivatives	Amino acids and derivatives	2577-40-4	A	901200	635090	1031000	669510	394420	825020	252940	314970	418180	511530	784010	1717800	915680	842440	928850	--	--	DM>MG>XS>BL	0.937793	insig	1.61157	up	1.38046	up	-0.231117	insig	-0.673779	insig	-0.442662	insig
mws0640	117.06	71	118.063	C5H10O3	[M-H]-	2-Hydroxy-2-methylbutyric acid	Organic acids	Organic acids	3739-30-8	B	75145	46089	78507	22151	23893	23574	45757	42282	40870	68702	35050	69936	33705	59295	69117	--	--	MG>DM>BL>XS	-0.888821	insig	0.430145	insig	0.631778	insig	0.201632	insig	-1.31897	down	-1.5206	down
mws0668	283.07	151	284.076	C10H12N4O6	[M-H]-	Xanthosine	Nucleotides and derivatives	Nucleotides and derivatives	146-80-5	B	1584300	1578100	1592000	1227300	1326900	1279900	912520	1123400	1325700	1838900	1326200	1982300	1551700	1615500	1796400	C01762	ko00230,ko00232,ko01100,ko01110,ko02010	DM>MG>XS>BL	0.189731	insig	0.614687	insig	0.500107	insig	-0.114581	insig	-0.424956	insig	-0.310375	insig	insig
mws0671	120.07	74.1	119.058	C4H9NO3	[M+H]+	L-Homoserine	Organic acids	Organic acids	672-15-1	B	3066700	2961500	2736900	2122700	2114000	2567000	1956200	1607400	1839500	2345000	2268700	2272700	2377700	2218000	2323100	C00263	ko00260,ko00270,ko00300,ko00920,ko01100,ko01110,ko01230	MG>DM>XS>BL	0.332532	insig	0.349963	insig	0.697983	insig	0.348021	insig	-0.0174305	insig	-0.365451	insig	insig
mws0675	335.06	123	334.057	C11H15N2O8P	[M+H]+	β-Nicotinamide mononucleotide	Nucleotides and derivatives	Nucleotides and derivatives	1094-61-7	B	310960	266700	262270	199110	148080	134820	392310	540420	330980	159460	172030	193360	196240	211190	287770	C00455	ko00760,ko01100	BL>MG>DM>XS	-1.39053	down	-1.26769	dwon	-0.589324	insig	0.678364	insig	-0.122842	insig	-0.801206	insig
mws0677	219.11	160	218.106	C12H14N2O2	[M+H]+	N-Acetyl-5-hydroxytryptamine	Alkaloids	Alkaloids	1210-83-9	A	12022000	10316000	11682000	5614900	7462300	5699400	7514600	5883400	6828900	15211000	17299000	15050000	11629000	11739000	11772000	C00978	ko00380,ko01100	DM>MG>BL>XS	-0.107339	insig	1.23347	up	0.750108	insig	-0.483366	insig	-1.34081	down	-0.857447	insig
mws0704	140.01	78.96	141.019	C2H8NO4P	[M-H]-	O-Phosphorylethanolamine	Alkaloids	Alkaloids	1071-23-4	B	328100	289470	260890	178350	339510	285400	214390	260200	367620	174870	184680	190800	246420	278150	250050	C00346	ko00564,ko00600,ko01100	MG>BL>XS>DM	-0.068313	insig	-0.613831	insig	0.0607966	insig	0.674627	insig	0.545518	insig	-0.12911	insig	insig
mws0711	139.05	106	138.043	C6H6N2O2	[M+H]+	Nicotinamide-N-oxide	Alkaloids	Alkaloids	1986-81-8	B	15246	9	9	12420	9	4514	16587	9	9	39564	55256	26131	14448	33576	32436	--	--	DM>XS>BL>MG	0.0290716	insig	2.86473	up	-0.121485	insig	-2.98622	insig	-2.83566	insig	0.150556	insig
mws0712	130.05	86	131.058	C5H9NO3	[M-H]-	N-Propionylglycine	Amino acids and derivatives	Amino acids and derivatives	21709-90-0	A	1003300	863850	1088300	2178100	1733600	1555400	954180	745450	760750	694310	499280	535480	1384200	1482200	1457800	--	--	XS>MG>BL>DM	1.15189	up	-0.508885	insig	0.264497	insig	0.773382	insig	1.66078	up	0.887398	insig
mws0736	189.12	86	188.116	C8H16N2O3	[M+H]+	N-Glycyl-L-leucine	Amino acids and derivatives	Amino acids and derivatives	869-19-2	A	1094500	1056300	1366600	759690	784380	910150	573860	495200	507350	1123300	1151300	1150800	1040600	1100500	1220000	C02155	--	MG>DM>XS>BL	0.638622	insig	1.11963	up	1.15787	up	0.0382369	insig	-0.481008	insig	-0.519245	insig
mws0744	319.05	301	320.053	C15H12O8	[M-H]-	Dihydromyricetin (Ampelopsin)	Flavonoids	Dihydroflavonol	27200-12-0	B	123940	273770	223540	119420	126650	171740	152520	45441	99866	65466	64429	90246	169770	123870	196840	C02906	ko00941,ko01110	MG>XS>BL>DM	0.488372	insig	-0.436047	insig	1.0607	insig	1.49675	up	0.924419	insig	-0.572327	insig
mws0748	353.09	191.1	354.095	C16H18O9	[M-H]-	1-Caffeoylquinic acid	Phenolic acids	Phenolic acids	1241-87-8	B	85728	106570	56864	308910	137770	190230	9	105720	122780	224650	154230	74891	95810	99492	74150	--	--	XS>DM>MG>BL	1.47884	insig	0.989713	insig	0.124833	insig	-0.86488	insig	0.489125	insig	1.35401	up
mws0749	137.02	93	138.032	C7H6O3	[M-H]-	4-Hydroxybenzoic acid*	Phenolic acids	Phenolic acids	99-96-7	A	2343600	1827200	2661100	507270	1124700	650990	1348100	1461300	1688900	941140	872880	1278400	1732600	1543000	1763400	C00156	ko00130,ko00790,ko01100,ko01110	MG>BL>DM>XS	-0.978474	insig	-0.540644	insig	0.602907	insig	1.14355	up	-0.437831	insig	-1.58138	down
mws0847	150.08	133	149.07	C6H7N5	[M+H]+	1-Methyladenine	Nucleotides and derivatives	Nucleotides and derivatives	5142-22-3	A	9577500	8644200	8268100	6735000	7919500	7615800	4978200	4552500	5527200	5997600	4520100	5429200	8493300	8357300	8183700	C02216	--	MG>XS>DM>BL	0.5646	insig	0.0827554	insig	0.814916	insig	0.732161	insig	0.481845	insig	-0.250316	insig	insig
mws0853	209.08	179	210.089	C11H14O4	[M-H]-	Sinapyl alcohol	Phenolic acids	Phenolic acids	537-33-7	A	5086100	5498500	3494800	2590000	2529200	1958300	1994700	1563800	2203900	1663700	1648300	2312700	2757900	3194900	4012300	C02325	ko00940,ko01100,ko01110	MG>XS>BL>DM	0.29657	insig	-0.0348937	insig	1.28884	up	1.32374	up	0.331464	insig	-0.992274	insig
mws0866	259.02	97	260.03	C6H13O9P	[M-H]-	D-Glucose 6-phosphate*	Saccharides and Alcohols	Saccharides and Alcohols	56-73-5	A	4575300	4859400	4385200	4888900	5265700	5569300	6529100	6599600	6187000	4744300	6419700	5489200	5623400	6294300	6227400	C00092	ko00500,ko00562,ko00998,ko01100,ko01110	BL>DM>XS>MG	-0.296815	insig	-0.213975	insig	-0.483027	insig	-0.269052	insig	-0.0828403	insig	0.186212	insig	insig
mws0875	179.05	76	178.041	C5H10N2O3S	[M+H]+	L-Cysteinyl-L-glycine	Amino acids and derivatives	Amino acids and derivatives	19246-18-5	B	516090	675770	669390	658620	470170	459610	501970	464320	591980	690140	716040	690360	650180	721650	555490	C01419	ko00480,ko01100	DM>MG>XS>BL	0.027629	insig	0.428065	insig	0.256327	insig	-0.171739	insig	-0.400436	insig	-0.228698	insig	insig
mws0884	328.05	134.2	329.053	C10H12N5O6P	[M-H]-	Cyclic 3',5'-Adenylic acid	Nucleotides and derivatives	Nucleotides and derivatives	60-92-4	A	1963300	2059800	3268000	5828700	4020200	7255700	3611900	5291800	4002200	4332600	3906400	5817000	5647900	5032200	5194500	C00575	ko00230,ko01100	XS>DM>BL>MG	0.406354	insig	0.123155	insig	-0.823822	insig	-0.946978	insig	0.283198	insig	1.23018	up
mws0889	135.03	75.01	136.037	C4H8O5	[M-H]-	D-Threonic Acid	Saccharides and Alcohols	Saccharides and Alcohols	3909-12-4	B	4917400	5061700	6221600	1861500	1126400	1378100	817890	922500	1005800	1896600	1626700	1830700	2769600	2898700	2925900	C21649	--	MG>DM>XS>BL	0.668881	insig	0.963186	insig	2.56055	up	1.59737	up	-0.294305	insig	-1.89167	down
mws0906	341.12	179	342.131	C16H22O8	[M-H]-	Coniferin	Phenolic acids	Phenolic acids	531-29-3	A	16754000	15271000	13963000	10089000	7790500	9034200	9	9	9	6873200	4643200	6112100	9324100	7968900	9678300	C00761	ko00940	MG>XS>DM>BL	19.9269	up	19.3165	up	20.6999	up	1.38335	up	0.610431	insig	-0.772917	insig
mws0921	149.06	131	150.068	C9H10O2	[M-H]-	p-Coumaryl alcohol	Phenolic acids	Phenolic acids	3690-05-9	A	21417000	20944000	21219000	7817200	17752000	11353000	36126000	35205000	30371000	2219500	3882600	4130600	20178000	19008000	19245000	C02646	ko00940,ko01100,ko01110	BL>MG>XS>DM	-1.46179	down	-3.31309	dwon	-0.677703	insig	2.63539	up	1.8513	up	-0.784084	insig
mws0924	145.05	101	146.058	C6H10O4	[M-H]-	2-Methylglutaric acid*	Organic acids	Organic acids	617-62-9	A	9268000	8737200	8907500	393980	482210	401690	6891800	7989200	9721300	1232100	520610	575660	5862600	5522900	5905600	--	--	MG>BL>DM>XS	-4.26697	down	-3.4014	dwon	0.129494	insig	3.53089	up	-0.865568	insig	-4.39646	down
mws0972	131.07	85	132.079	C6H12O3	[M-H]-	6-Hydroxyhexanoic acid	Organic acids	Organic acids	1191-25-9	A	5334900	4137700	5838000	472180	369140	417680	1754500	2064500	1966100	9	9	221570	2615500	2990500	2788800	C06103	--	MG>BL>XS>DM	-2.20006	down	-4.70639	dwon	1.40412	up	6.11051	up	2.50633	up	-3.60418	down
mws0976	243.06	153	244.07	C9H12N2O6	[M-H]-	β-Pseudouridine	Nucleotides and derivatives	Nucleotides and derivatives	1445-07-4	B	88730	112750	87608	145450	90754	162340	114770	93022	278190	161060	178410	142020	118090	155400	195230	C02067	ko00240,ko01100	BL>DM>XS>MG	-0.286164	insig	-0.013397	insig	-0.749394	insig	-0.735997	insig	-0.272767	insig	0.46323	insig	insig
mws0981	178.04	136.02	179.044	C6H5N5O2	[M-H]-	Isoxanthopterin	Nucleotides and derivatives	Nucleotides and derivatives	529-69-1	B	62616	65351	77504	21425	25402	22694	22981	48168	69294	27163	20816	28170	51751	51059	56677	C03975	--	MG>BL>DM>XS	-1.01446	down	-0.883088	insig	0.54895	insig	1.43204	up	-0.131376	insig	-1.56341	down
mws0983	326.31	62.06	325.298	C20H39NO2	[M+H]+	N-Oleoylethanolamine	Alkaloids	Alkaloids	111-58-0	B	32896000	26846000	33060000	7596800	7975700	8341800	12413000	15172000	14604000	9832300	7105900	5091300	16156000	15300000	15122000	C20792	--	MG>BL>XS>DM	-0.818993	insig	-0.93743	insig	1.13729	up	2.07472	up	0.118437	insig	-1.95628	down
mws0987	161.06	115	160.052	C10H8O2	[M+H]+	6-MethylCoumarin	Lignans and Coumarins	Coumarins	92-48-8	B	483160	987490	879410	325230	215680	324120	9	9	154620	619780	341390	617880	540010	517500	550180	--	--	MG>DM>XS>BL	2.48386	up	3.35209	up	3.92573	up	0.573641	insig	-0.868235	insig	-1.44188	down
mws1013	177.02	133.2	178.027	C9H6O4	[M-H]-	Esculetin	Lignans and Coumarins	Coumarins	305-01-1	B	426600	369560	291870	915520	204180	710690	291930	254420	9	392660	230100	9	416500	446360	395510	C09263	--	XS>MG>DM>BL	1.74423	insig	0.188848	insig	0.993797	insig	0.804949	insig	1.55538	insig	0.750433	insig	insig
mws1014	209.04	149.1	208.037	C10H8O5	[M+H]+	Fraxetin (7,8-Dihydroxy-6-methoxycoumarin)	Lignans and Coumarins	Coumarins	574-84-5	B	672500	701030	555700	823410	821760	858160	545930	597470	667170	806900	795210	878170	901520	1028400	961200	C09265	--	XS>DM>MG>BL	0.467405	insig	0.454059	insig	0.0915812	insig	-0.362478	insig	0.0133455	insig	0.375823	insig	insig
mws1024	147.05	129	148.052	C9H8O2	[M-H]-	p-Coumaraldehyde	Phenolic acids	Phenolic acids	2538-87-6	A	371700	318140	327190	231610	644010	291130	1374400	1919500	895310	49788	57566	91866	437170	337800	550150	C05608	ko00940,ko01100,ko01110	BL>XS>MG>DM	-1.84418	down	-4.39424	dwon	-2.04232	down	2.35193	up	2.55006	up	0.198133	insig
mws1038	277.12	146	278.13	C11H22N2O4S	[M-H]-	Pantetheine	Others	Others	496-65-1	B	139980	86946	70129	305300	247550	314750	289150	220610	311160	366350	231480	181200	281370	258660	374740	C00831	ko00332,ko00770,ko01110	XS>BL>DM>MG	0.0797884	insig	-0.0755627	insig	-1.46651	down	-1.39095	down	0.155351	insig	1.5463	up
mws1050	148.06	88	147.053	C5H9NO4	[M+H]+	O-Acetylserine	Amino acids and derivatives	Amino acids and derivatives	5147-00-2	A	1589300	1681100	1241900	810590	854690	778450	844830	1167400	1164500	907880	1044200	999880	1121500	1306200	1050400	C00979	ko00270,ko00908,ko00920,ko01100,ko01110,ko01200,ko01230,ko04122	MG>BL>DM>XS	-0.378458	insig	-0.105869	insig	0.506321	insig	0.61219	insig	-0.272588	insig	-0.884778	insig	insig
mws1066	579.17	271	580.179	C27H32O14	[M-H]-	Naringenin-7-O-Rutinoside(Narirutin)	Flavonoids	Dihydroflavone	14259-46-2	B	187060	182960	132010	640850	137580	803780	178800	197960	7313000	139880	251470	456260	17668000	19925000	19090000	C09793	--	BL>XS>DM>MG	-2.281	insig	-3.18147	insig	-3.93709	insig	-0.755627	insig	0.900469	insig	1.6561	insig	insig
mws1073	595.17	457.2	594.158	C27H30O15	[M+H]+	Apigenin-6,8-di-C-glucoside	Flavonoids	Flavonoid	23666-13-9	B	9	7383	9	166030	205590	180760	216160	212770	694100	70918	80330	119930	1079300	1053700	1137900	C10195	--	BL>XS>DM>MG	-1.02366	insig	-2.05008	dwon	-7.24546	down	-5.19538	down	1.02642	up	6.2218	up
mws1074	177.02	121	178.027	C9H6O4	[M-H]-	Daphnetin	Lignans and Coumarins	Coumarins	486-35-1	B	279370	306570	538950	107390	106900	298350	59035	9	67429	113440	52407	98930	167820	222880	268050	C03093	--	MG>XS>DM>BL	2.01912	insig	1.06595	insig	3.15288	insig	2.08693	up	0.953168	insig	-1.13377	down
mws1077	355.1	193.05	354.095	C16H18O9	[M+H]+	Scopoletin-7-O-glucoside (Scopolin)	Lignans and Coumarins	Coumarins	531-44-2	B	96684	102390	115770	237860	115720	206140	34954	77530	38679	191050	146590	228900	165860	86388	89184	C01527	ko00940,ko01110	DM>XS>MG>BL	1.8886	up	1.90607	up	1.05853	up	-0.847541	insig	-0.0174725	insig	0.830068	insig
mws1080	341.11	179	342.116	C12H22O11	[M-H]-	Galactinol	Saccharides and Alcohols	Saccharides and Alcohols	3687-64-7	A	49960000	60405000	66214000	61847000	56319000	44539000	45863000	48766000	47313000	48292000	53266000	58566000	54130000	51079000	48013000	C01235	ko00052,ko01100	MG>XS>DM>BL	0.196957	insig	0.173888	insig	0.315012	insig	0.141124	insig	0.023069	insig	-0.118055	insig	insig
mws1090	259.02	97	260.03	C6H13O9P	[M-H]-	Glucose-1-phosphate*	Saccharides and Alcohols	Saccharides and Alcohols	59-56-3	A	4620400	4493800	3965400	4726200	5403200	5719700	6388400	6245000	6107500	4614600	6375400	5287800	5309500	5594400	6005400	C00103	ko00010,ko00040,ko00052,ko00500,ko00520,ko00523,ko00561,ko01100,ko01110	BL>DM>XS>MG	-0.241789	insig	-0.203285	insig	-0.518872	insig	-0.315587	insig	-0.0385048	insig	0.277082	insig	insig
mws1155	181.07	101.02	182.079	C6H14O6	[M-H]-	Mannitol*	Saccharides and Alcohols	Saccharides and Alcohols	69-65-8	B	74227	81208	79533	9	9	24332	37434	27204	79837	33455	32991	15816	44510	47831	75419	C00392	ko00051,ko01100,ko02010	MG>BL>DM>XS	-2.56883	down	-0.812522	insig	0.701644	insig	1.51417	up	-1.7563	down	-3.27047	down
mws1164	179.06	59.01	180.063	C6H12O6	[M-H]-	D-Fructose*	Saccharides and Alcohols	Saccharides and Alcohols	7660-25-5	B	10946000	11026000	9030700	9851400	9712900	9398400	12114000	13996000	14150000	13341000	14028000	12852000	11109000	11032000	11565000	C05003	--	BL>DM>MG>XS	-0.475151	insig	-0.00139822	insig	-0.376953	insig	-0.375555	insig	-0.473753	insig	-0.0981978	insig	insig
mws1167	131	59.2	132.006	C4H4O5	[M-H]-	Oxaloacetic acid	Organic acids	Organic acids	328-42-7	B	74650	65786	142940	78326	83147	59314	121940	149360	132840	91788	54829	80087	71856	49031	67735	C00036	ko00010,ko00020,ko00250,ko00620,ko00630,ko00710,ko01100,ko01110,ko01200,ko01210,ko01230	BL>MG>DM>XS	-0.8722	insig	-0.834045	insig	-0.512138	insig	0.321908	insig	-0.0381546	insig	-0.360062	insig	insig
mws1179	433.11	271	434.121	C21H22O10	[M-H]-	Naringenin-7-O-glucoside (Prunin)	Flavonoids	Dihydroflavone	529-55-5	B	36137	31366	9	21550	64868	5753.9	106910	107320	9	61020	70063	74132	36684	38126	50887	C09099	ko00941	BL>DM>XS>MG	-1.21682	insig	-0.0620849	insig	-1.66601	insig	-1.60392	insig	-1.15474	insig	0.449183	insig	insig
mws1189	193.04	72.8	194.033	C6H10O7	[M-H]-	D-Galacturonic acid*	Organic acids	Organic acids	685-73-4	A	5582100	5059700	4492200	1743300	2159300	1565900	5159700	6279200	7661600	3124200	3256900	3058400	4164800	4589900	4254500	C00333	ko00040,ko00053,ko00520,ko01100,ko02010	BL>MG>DM>XS	-1.80439	down	-1.01683	dwon	-0.335817	insig	0.681011	insig	-0.787565	insig	-1.46858	down
mws1195	179.07	147.1	178.063	C10H10O3	[M+H]+	p-Coumaric acid methyl ester	Phenolic acids	Phenolic acids	3943-97-3	A	1028300	982730	1437700	285730	241510	292670	219250	263320	299440	345540	331100	276570	494070	563270	602210	--	--	MG>DM>XS>BL	0.0682785	insig	0.285607	insig	2.14081	up	1.8552	up	-0.217329	insig	-2.07253	down
mws1208	175.17	157	174.162	C10H22O2	[M+H]+	1,10-Decanediol	Saccharides and Alcohols	Saccharides and Alcohols	112-47-0	B	3729400	1351000	2587000	9	9	9	181900	183320	136140	9	9	9	1019000	1078700	1202800	--	--	MG>BL>XS=DM	-14.1806	down	-14.1806	dwon	3.93482	up	18.1154	up	#N/A	#N/A	-18.1154	down
mws1290	593.13	285	594.137	C30H26O13	[M-H]-	Kaempferol-3-O-(6''-p-coumaroyl)glucoside (Tiliroside)*	Flavonoids	Flavonols	20316-62-5	B	39270	39580	17987	86116	43245	281940	97011	103080	3504600	56701	607480	88171	10991000	11740000	12024000	C17140	--	BL>DM>XS>MG	-3.17109	insig	-2.29987	insig	-5.25765	insig	-2.95778	insig	-0.871213	insig	2.08656	up
mws1333	341.11	113	342.116	C12H22O11	[M-H]-	Melibiose	Saccharides and Alcohols	Saccharides and Alcohols	585-99-9	A	22268000	20883000	22739000	22609000	20759000	18120000	21168000	20531000	22641000	20311000	21281000	21211000	19920000	18379000	18056000	C05402	ko00052,ko01100,ko02010	MG>BL>DM>XS	-0.0654111	insig	-0.0348825	insig	0.0343436	insig	0.0692261	insig	-0.0305286	insig	-0.0997546	insig	insig
mws1336	138.06	120	137.048	C7H7NO2	[M+H]+	4-Aminobenzoic acid	Phenolic acids	Phenolic acids	150-13-0	A	1558500	1506800	858510	2567900	3253700	2611000	2343000	2365500	1673000	11154000	16935000	13543000	7468200	6906300	7166100	C00568	ko00790,ko01100	DM>XS>BL>MG	0.402082	insig	2.70573	up	-0.70164	insig	-3.40737	down	-2.30364	down	1.10372	up
mws1337	220.12	202.1	219.111	C9H17NO5	[M+H]+	D-Pantothenic Acid	Others	Vitamin	79-83-4	A	26433000	30144000	28163000	32231000	36762000	41869000	25270000	26357000	26754000	23664000	22838000	21793000	30143000	31488000	32210000	C00864	ko00410,ko00770,ko01100,ko01110	XS>MG>BL>DM	0.500189	insig	-0.198724	insig	0.112539	insig	0.311263	insig	0.698913	insig	0.38765	insig	insig
mws1346	162.08	98	161.069	C6H11NO4	[M+H]+	DL-2-Aminoadipic acid	Alkaloids	Alkaloids	542-32-5	B	1599100	1582400	1575800	1125200	1370300	1341100	1361100	1368900	1204800	1345600	1504000	1466200	1403600	1355800	1456400	C00956	ko00300,ko00310,ko00311,ko01100,ko01110,ko01210,ko01230	MG>DM>BL>XS	-0.0364619	insig	0.133338	insig	0.273853	insig	0.140515	insig	-0.1698	insig	-0.310315	insig	insig
mws1349	302.31	109.2	301.298	C18H39NO2	[M+H]+	D-erythro-sphinganine	Alkaloids	Alkaloids	764-22-7	A	898460	663980	709640	460000	1490900	747220	2343400	2726600	1806600	466370	996580	937640	887110	687800	506070	C00836	ko00600,ko01100	BL>XS>DM>MG	-1.34974	down	-1.51831	dwon	-1.59768	down	-0.0793754	insig	0.168565	insig	0.247941	insig
mws1350	181.05	151	182.058	C9H10O4	[M-H]-	Syringaldehyde; 4-Hydroxy-3,5-Dimethoxybenzaldehyde	Phenolic acids	Phenolic acids	134-96-3	B	936850	1424700	1359400	1551700	599320	906180	370900	368060	491800	416620	334340	354260	1107600	894080	938110	--	--	MG>XS>BL>DM	1.31266	up	-0.155216	insig	1.59612	up	1.75134	up	1.46788	up	-0.28346	insig
mws1375	304.15	185.09	303.143	C12H21N3O6	[M+H]+	Nicotianamine	Amino acids and derivatives	Amino acids and derivatives	34441-14-0	B	60637	54776	70116	92332	84410	90231	51951	44787	40725	47560	50940	46948	71751	60532	84727	C05324	--	XS>MG>DM>BL	0.95765	insig	0.0814601	insig	0.432601	insig	0.351141	insig	0.87619	insig	0.525049	insig	insig
mws1383	243.09	145	242.08	C12H10N4O2	[M+H]+	Lumichrome	Alkaloids	Alkaloids	1086-80-2	B	278180	216980	226870	158250	229000	215350	121650	111860	145800	296300	315410	390370	336480	350300	338410	C01727	ko00740	DM>MG>XS>BL	0.667823	insig	1.40155	up	0.928681	insig	-0.472867	insig	-0.733725	insig	-0.260858	insig
mws1397	441.08	169	442.09	C22H18O10	[M-H]-	Epicatechin gallate*	Flavonoids	Flavanols	1257-08-5	B	145870	188560	424010	461830	131830	155800	93233	9	64519	9	68762	42472	464240	442310	661960	--	--	MG>XS>BL>DM	2.24811	insig	-0.504026	insig	2.26529	insig	2.76932	insig	2.75214	insig	-0.0171836	insig	insig
mws1422	275.09	107	274.084	C15H14O5	[M+H]+	Epiafzelechin	Flavonoids	Flavanols	24808-04-6	B	78505	94017	76971	73491	91320	71370	105700	81657	104840	107390	148950	101570	69197	82640	65080	C12128	ko00941,ko01110	DM>BL>MG>XS	-0.307048	insig	0.292655	insig	-0.227942	insig	-0.520598	insig	-0.599704	insig	-0.0791064	insig	insig
mws1499	149.05	59.01	150.053	C5H10O5	[M-H]-	D-(-)-Arabinose	Saccharides and Alcohols	Saccharides and Alcohols	10323-20-3	B	1171800	1573700	1189500	1229700	1181500	921310	1369600	1829900	1691000	1453900	1521300	1470700	1315500	1194400	1149900	C00216	--	BL>DM>MG>XS	-0.553373	insig	-0.137506	insig	-0.313618	insig	-0.176112	insig	-0.415866	insig	-0.239754	insig	insig
mws1521	285.1	121.03	286.105	C13H18O7	[M-H]-	Salicin	Phenolic acids	Phenolic acids	138-52-3	B	196750	173590	158810	194050	278280	410330	365620	289890	400560	332640	282100	258170	271820	309170	333140	C01451	ko00010	BL>XS>DM>MG	-0.258776	insig	-0.274801	insig	-0.996957	insig	-0.722156	insig	0.0160249	insig	0.738181	insig	insig
mws1550	162.06	73.1	161.051	C6H11NO2S	[M+H]+	S-Allyl-L-cysteine	Amino acids and derivatives	Amino acids and derivatives	21593-77-1	A	118390	119340	127590	512610	1666100	3305200	48150	35798	75006	66503	43518	42785	787510	723540	770670	C16759	--	XS>MG>BL>DM	5.10852	up	-0.0569081	insig	1.20055	up	1.25746	up	5.16543	up	3.90797	up
mws1584	515.12	191	516.127	C25H24O12	[M-H]-	1,3-O-Dicaffeoylquinic Acid (Cynarin)	Phenolic acids	Phenolic acids	30964-13-7	A	390060	531170	485770	391710	157230	439200	52214	71912	83947	739190	369640	649690	437300	440340	425540	C10445	--	DM>MG>XS>BL	2.24763	up	3.0792	up	2.75746	up	-0.321739	insig	-0.831574	insig	-0.509835	insig
mws1589	503.16	179	504.169	C18H32O16	[M-H]-	D-Panose	Saccharides and Alcohols	Saccharides and Alcohols	33401-87-5	A	2144700	1800300	2584800	1905700	1471400	1458100	1455700	1679200	1826100	1675700	1463100	1287900	1579500	1370200	1560800	C00713	--	MG>BL>XS>DM	-0.0370554	insig	-0.164399	insig	0.396408	insig	0.560807	insig	0.127344	insig	-0.433463	insig	insig
mws1595	163.06	118.6	164.068	C6H12O5	[M-H]-	D-Fucose	Saccharides and Alcohols	Saccharides and Alcohols	3615-37-0	B	399270	509760	619020	224420	266010	356620	126040	42005	171560	186460	111130	132390	346020	273890	341630	C01018	--	MG>XS>DM>BL	1.31859	up	0.340412	insig	2.16976	up	1.82935	up	0.978178	insig	-0.851173	insig
mws1598	138.02	79.96	139.03	C3H9NO3S	[M-H]-	3-Amino-1-propionic sulfonic acid	Others	Others	3687-18-1	B	9	2656.4	9	11382	10749	12231	9	9	9	11507	9543.5	10135	16045	19794	9539.1	--	--	XS>DM>MG>BL	10.3136	up	10.1737	up	6.63011	insig	-3.54359	down	0.139939	insig	3.68353	up
mws1599	109.08	92	108.063	C6H8N2	[M+H]+	2-Picolylamine	Alkaloids	Pyridine alkaloids	3731-51-9	B	3512800	3946300	3806700	3609700	3590200	3358100	3540600	3986100	4042200	4475500	3970300	4038200	3482400	3817500	4082100	C17926	--	DM>BL>MG>XS	-0.131915	insig	0.109829	insig	-0.0383019	insig	-0.14813	insig	-0.241744	insig	-0.0936132	insig	insig
mws1629	345.12	183.2	346.126	C15H22O9	[M-H]-	Aucubin	Terpenoids	Sesquiterpenoids	479-98-1	B	628600	520370	496900	141870	189780	151780	227940	165260	178370	612420	814870	598900	586500	523240	511830	C09771	--	DM>MG>BL>XS	-0.241623	insig	1.82577	up	1.52585	up	-0.299919	insig	-2.06739	down	-1.76747	down
mws1641	165.04	120.02	164.033	C6H4N4O2	[M+H]+	Lumazine	Nucleotides and derivatives	Nucleotides and derivatives	487-21-8	B	853920	886170	919010	823960	823810	977380	622290	431030	687860	469350	423850	437720	816730	703700	778080	C03212	--	MG>XS>BL>DM	0.592335	insig	-0.387641	insig	0.610873	insig	0.998514	insig	0.979976	insig	-0.0185382	insig	insig
mws1686	167.07	121	166.063	C9H10O3	[M+H]+	Paeonol	Phenolic acids	Phenolic acids	552-41-0	B	9	9	9	144830	124830	123950	78465	81555	48497	27502	9	31609	64511	62180	68485	C10712	--	XS>BL>DM>MG	0.916602	insig	-1.81845	insig	-12.9149	down	-11.0965	insig	2.73505	insig	13.8315	up
mws1731	209.1	76.9	208.089	C15H12O	[M+H]+	Chalcone	Flavonoids	Chalcones	94-41-7	B	21106	32719	35655	22871	18001	43126	9	9	9	55897	16288	19452	39024	25222	37564	C01484	--	DM>MG>XS>BL	11.6032	up	11.7288	up	11.6944	up	-0.034365	insig	-0.125575	insig	-0.0912103	insig
mws2104	193.07	99.01	194.079	C7H14O6	[M-H]-	D-Pinitol	Others	Others	10284-63-6	B	173140	148400	163590	167960	141920	121600	113330	174650	169690	168350	161200	165470	131140	168120	209470	C03844	--	DM>MG>BL>XS	-0.085014	insig	0.113179	insig	0.0840637	insig	-0.0291154	insig	-0.198193	insig	-0.169078	insig	insig
mws2108	353.09	135.1	354.095	C16H18O9	[M-H]-	Cryptochlorogenic acid	Phenolic acids	Phenolic acids	905-99-7	B	4906400	10556000	6748800	29725000	8204300	18924000	7886400	4619900	3121000	10541000	7198200	2068300	11490000	12357000	11989000	--	--	XS>MG>DM>BL	1.86318	up	0.341978	insig	0.507219	insig	0.165241	insig	1.5212	insig	1.35596	up
mws2125	166.98	78.7	167.982	C3H5O6P	[M-H]-	Phosphoenolpyruvate	Organic acids	Organic acids	138-08-9	B	203140	89174	95831	126170	171490	207910	262170	194060	157840	56454	149240	95304	298290	122980	193260	C00074	ko00010,ko00020,ko00400,ko00440,ko00620,ko00710,ko00998,ko01100,ko01110,ko01200,ko01230	BL>XS>MG>DM	-0.280492	insig	-1.02865	dwon	-0.661807	insig	0.366842	insig	0.748157	insig	0.381315	insig
mws2209	449.11	287.06	448.101	C21H20O11	[M+H]+	Kaempferol-3-O-glucoside (Astragalin)	Flavonoids	Flavonols	480-10-4	B	859830	505320	626460	271440	446850	103750	244460	261790	158140	787600	342490	261130	468050	495510	475070	C12249	ko00944,ko01110	MG>DM>XS>BL	0.307178	insig	1.06625	insig	1.58383	up	0.517585	insig	-0.75907	insig	-1.27665	down
mws2212	179.03	135.05	180.042	C9H8O4	[M-H]-	Caffeic acid	Phenolic acids	Phenolic acids	331-39-5	A	2054700	2607200	1820700	3409700	1014100	1752600	1049000	997860	1162800	2845900	1905300	1989400	1869300	1910800	2209400	C01197	ko00940,ko01100,ko01110	DM>MG>XS>BL	0.944346	insig	1.07046	up	1.01415	up	-0.0563045	insig	-0.126111	insig	-0.0698064	insig
mws2213	147.05	77.01	148.052	C9H8O2	[M-H]-	Cinnamic acid	Phenolic acids	Phenolic acids	140-10-3	B	35308	33690	59186	38234	69169	195480	19722	84412	55328	268250	174120	115330	82346	90270	121870	C00423	ko00130,ko00360,ko00940,ko00998,ko01100,ko01110	DM>XS>BL>MG	0.925548	insig	1.80628	up	-0.314996	insig	-2.12127	down	-0.880729	insig	1.24054	insig
mws2218	195.09	83.06	194.08	C8H10N4O2	[M+H]+	Caffeine	Alkaloids	Alkaloids	58-08-2	B	9	9	9	28911	24002	9	65535	23195	47145	9	32476	9	195020	167760	199360	C07481	ko00232,ko01100,ko01110	BL>XS>DM>MG	-1.36034	insig	-2.06403	dwon	-12.297	down	-10.233	insig	0.703694	insig	10.9367	up
mws2523	421.08	241.1	422.083	C12H23O14P	[M-H]-	Trehalose 6-phosphate	Saccharides and Alcohols	Saccharides and Alcohols	4484-88-2	A	493640	593110	617020	520150	604740	744040	518430	555980	613540	458190	609740	539510	655040	701730	604930	C00689	ko00500,ko01100,ko01110	XS>MG>BL>DM	0.14694	insig	-0.0705073	insig	0.0134584	insig	0.0839657	insig	0.217448	insig	0.133482	insig	insig
mws2608	222.1	84.05	221.09	C8H15NO6	[M+H]+	N-Acetyl-D-galactosamine	Saccharides and Alcohols	Saccharides and Alcohols	1811-31-0	B	303930	297940	231710	179100	177780	180640	209490	306650	286440	223300	308570	200250	220020	165890	260800	C01132	ko00052,ko01100	MG>BL>DM>XS	-0.578327	insig	-0.132565	insig	0.0546755	insig	0.187241	insig	-0.445762	insig	-0.633002	insig	insig
mws4002	154.09	137	153.079	C8H11NO2	[M+H]+	Dopamine	Alkaloids	Alkaloids	51-61-6	B	193580	164890	154350	167280	116610	132350	92112	105200	105310	128240	126640	112150	181550	149340	123330	C03758	ko00350,ko00950,ko00965,ko01100,ko01110	MG>XS>DM>BL	0.459899	insig	0.278381	insig	0.760936	insig	0.482555	insig	0.181518	insig	-0.301037	insig	insig
mws4052	102.05	56.05	101.048	C4H7NO2	[M+H]+	1-Aminocyclopropane-1-carboxylic acid	Organic acids	Organic acids	22059-21-8	B	3969300	3926200	3488400	3034200	3647000	3340600	2293700	2089200	2814100	2670900	2137000	2648000	3602400	3799400	4099400	C01234	ko00270,ko01100,ko01110	MG>XS>DM>BL	0.477674	insig	0.0509869	insig	0.661527	insig	0.61054	insig	0.426687	insig	-0.183853	insig	insig
mws4053	455.35	455.36	456.36	C30H48O3	[M-H]-	Ursolic acid	Terpenoids	Triterpene	77-52-1	B	57773	76171	71893	93444	83296	81767	80407	73376	94481	96623	96804	87722	71836	98928	38328	C08988	--	DM>XS>BL>MG	0.0583283	insig	0.17946	insig	-0.270373	insig	-0.449833	insig	-0.121132	insig	0.328701	insig	insig
mws4085	223.06	193	224.068	C11H12O5	[M-H]-	Sinapic acid	Phenolic acids	Phenolic acids	530-59-6	A	1728100	2169400	2384100	5476500	8448800	5259300	18431000	17417000	23492000	356130	456430	718980	6190400	7133100	7761800	C00482	ko00940,ko01100,ko01110	BL>XS>MG>DM	-1.62906	down	-5.27595	dwon	-3.2398	down	2.03615	up	3.64689	up	1.61074	up
mws4108	353.14	189.1	352.131	C21H20O5	[M+H]+	1-Methoxyphaseollin	Lignans and Coumarins	Coumarins	157226-48-7	B	13074	12678	10904	22922	15436	26594	39912	37517	82925	92326	74822	55611	51072	51551	51795	--	--	DM>BL>XS>MG	-1.30381	down	0.474223	insig	-2.12914	down	-2.60336	down	-1.77804	down	0.825325	insig
mws4134	611.14	306.08	612.152	C20H32N6O12S2	[M-H]-	Oxiglutatione	Amino acids and derivatives	Amino acids and derivatives	27025-41-8	A	514090	543620	500850	448340	704610	521630	750440	653790	1252000	415320	404910	517470	461500	713980	653210	C00127	ko00480,ko01100	BL>XS>MG>DM	-0.665581	insig	-0.989625	insig	-0.769166	insig	0.220459	insig	0.324045	insig	0.103586	insig	insig
mws4163	665.21	485.3	666.222	C24H42O21	[M-H]-	Nystose	Saccharides and Alcohols	Saccharides and Alcohols	13133-07-8	B	10272	4944.2	7554.3	10644	10951	5296.1	3254.7	17599	15146	48664	82889	66421	17490	29018	16803	--	--	DM>BL>XS>MG	-0.420856	insig	2.45925	up	-0.660819	insig	-3.12007	down	-2.88011	down	0.239963	insig
mws4170	179.06	59.01	180.063	C6H12O6	[M-H]-	D-Glucose*	Saccharides and Alcohols	Saccharides and Alcohols	14431-43-7	A	10721000	10622000	9455100	10227000	10330000	9165900	11950000	13313000	13870000	12300000	13440000	12183000	11931000	11830000	10988000	C00031	ko00010,ko00030,ko00052,ko00500,ko00520,ko00901,ko01100,ko01110,ko02010,ko04933	BL>DM>MG>XS	-0.396811	insig	-0.0453126	insig	-0.345544	insig	-0.300232	insig	-0.351498	insig	-0.0512665	insig	insig
mws4174	222.1	138	221.09	C8H15NO6	[M+H]+	N-Acetyl-D-mannosamine	Saccharides and Alcohols	Saccharides and Alcohols	7772-94-3	B	588420	498420	398300	344900	327340	269220	417330	441930	531810	343940	378600	380220	328300	389260	395000	C00645	ko00520,ko01100	MG>BL>DM>XS	-0.563223	insig	-0.335076	insig	0.0944039	insig	0.42948	insig	-0.228147	insig	-0.657627	insig	insig
mws4175	175.02	85.03	176.032	C6H8O6	[M-H]-	D-Glucurono-6,3-lactone	Saccharides and Alcohols	Saccharides and Alcohols	32449-92-6	B	127280	136570	202040	220480	562020	219310	508290	590340	350670	160520	282360	206930	386620	131870	302210	C02670	ko00053,ko01100	BL>XS>DM>MG	-0.532747	insig	-1.15727	dwon	-1.63729	down	-0.480029	insig	0.624519	insig	1.10455	up
mws4176	237.12	120.09	236.116	C12H16N2O3	[M+H]+	L-Alanyl-L-Phenylalanine	Amino acids and derivatives	Amino acids and derivatives	3061-90-3	A	2775200	2285000	2945100	1351300	1035800	1470600	933510	964970	1361800	1826200	2152600	2763500	2153200	2120900	2212200	--	--	MG>DM>XS>BL	0.242745	insig	1.04824	up	1.29596	up	0.247715	insig	-0.8055	insig	-1.05321	down
mws5035	279.17	120.08	278.163	C15H22N2O3	[M+H]+	L-Leucyl-L-phenylalanine	Amino acids and derivatives	Amino acids and derivatives	56217-82-4	A	6127700	3724500	3098100	3786900	5570800	3945200	5731400	5158500	5146100	10565000	12974000	11870000	8608400	8990900	9079400	--	--	DM>BL>XS>MG	-0.269574	insig	1.1428	up	-0.308329	insig	-1.45113	down	-1.41238	down	0.0387553	insig
mws5037	203.14	86.1	202.132	C9H18N2O3	[M+H]+	L-Alanyl-L-leucine	Amino acids and derivatives	Amino acids and derivatives	3303-34-2	A	23308000	20326000	14585000	19031000	25251000	20139000	26405000	22247000	23658000	43264000	46884000	41653000	34770000	35838000	36786000	--	--	DM>BL>XS>MG	-0.166664	insig	0.866094	insig	-0.312705	insig	-1.1788	down	-1.03276	down	0.146041	insig
mws5038	341.11	89.02	342.116	C12H22O11	[M-H]-	Isomaltulose	Saccharides and Alcohols	Saccharides and Alcohols	13718-94-0	A	46539000	53612000	59119000	54489000	44380000	44358000	44758000	49139000	44979000	47980000	45757000	44060000	44013000	39146000	43814000	C01742	--	MG>XS>BL>DM	0.0445062	insig	-0.0112528	insig	0.197677	insig	0.20893	insig	0.055759	insig	-0.153171	insig	insig
mws5040	365.11	203.05	364.078	C12H21O11Na	[M+H]+	Turanose	Saccharides and Alcohols	Saccharides and Alcohols	547-25-1	B	88320000	89266000	87772000	92351000	94455000	89138000	101110000	99249000	88559000	93034000	100030000	93519000	89329000	88210000	93367000	C19636	--	BL>DM>XS>MG	-0.0662846	insig	-0.0117071	insig	-0.12272	insig	-0.111013	insig	-0.0545775	insig	0.0564355	insig	insig
mws5042	223.11	120.09	222.1	C11H14N2O3	[M+H]+	L-Glycyl-L-phenylalanine	Amino acids and derivatives	Amino acids and derivatives	721-66-4	A	15534000	11192000	13242000	13711000	11925000	17212000	10955000	9187600	11401000	15972000	26474000	33843000	20944000	20951000	21167000	--	--	DM>XS>MG>BL	0.441881	insig	1.27413	up	0.341498	insig	-0.93263	insig	-0.832247	insig	0.100382	insig
NK10251888	203.15	70.07	202.143	C8H18N4O2	[M+H]+	NG,NG-Dimethyl-L-arginine	Amino acids and derivatives	Amino acids and derivatives	30315-93-6	A	1391700	1140400	1293500	1699800	1374000	2411600	1472600	1160900	1364000	1215100	1011900	1189800	1349000	1327300	1525200	C03626	--	XS>BL>MG>DM	0.456499	insig	-0.226452	insig	-0.063412	insig	0.16304	insig	0.682951	insig	0.519911	insig	insig
NK10253223	168.06	94.06	167.058	C8H9NO3	[M+H]+	2-Amino-3-methoxybenzoic acid	Phenolic acids	Phenolic acids	3177-80-8	B	94745	99098	83237	128950	73674	98545	125450	145270	130240	132430	90988	78506	116770	92969	121550	C05831	ko00380	BL>DM>XS>MG	-0.412885	insig	-0.409273	insig	-0.533156	insig	-0.123883	insig	-0.00361216	insig	0.120271	insig	insig
pma0134	121.04	93.06	120.042	C4H8O4	[M+H]+	D-(-)-Threose	Saccharides and Alcohols	Saccharides and Alcohols	95-43-2	B	492800	569750	572380	423510	501240	431530	761440	693890	771320	872510	846780	346760	665030	694240	634820	C06463	--	BL>DM>MG>XS	-0.71522	insig	-0.108	insig	-0.445646	insig	-0.337646	insig	-0.60722	insig	-0.269574	insig	insig
pma0149	341.08	207.07	340.079	C15H16O9	[M+H]+	Sinapoyl malate	Phenolic acids	Phenolic acids	92344-58-6	B	146310	125040	136690	183420	161590	207810	9	107450	110080	9	9	9	81705	117100	99880	C02887	ko00940	XS>MG>BL>DM	1.34554	insig	-12.976	insig	0.907437	insig	13.8835	up	14.3216	up	0.438099	insig
pma0170	498.26	177.05	497.253	C27H35N3O6	[M+H]+	N',N''-Diferuloylspermidine	Alkaloids	Phenolamine	-	B	46012000	82593000	21652000	194270000	23725000	48470000	24418000	18038000	10410000	35851000	27580000	6027600	49972000	51360000	54177000	--	--	XS>MG>DM>BL	2.33353	up	0.393813	insig	1.50702	insig	1.11321	insig	1.93972	insig	0.826514	insig
pma0633	349.26	204.3	348.253	C19H32N4O2	[M+H]+	N-p-Coumaroylspermine	Alkaloids	Phenolamine	130210-35-4	B	37294	37930	33263	49019	23107	48852	31952	24908	46642	67470	103440	89846	81035	71056	87352	--	--	DM>XS>MG>BL	0.225086	insig	1.33304	up	0.0678635	insig	-1.26518	down	-1.10796	down	0.157223	insig
pma0680	484.24	220.1	483.237	C26H33N3O6	[M+H]+	N1-Caffeoyl-N10-Feruloylspermidine	Alkaloids	Phenolamine	-	B	343570	620570	196870	1743000	173690	596320	332070	172780	93543	122550	76135	9	308060	325070	361410	--	--	XS>MG>BL>DM	2.07025	insig	-1.59054	insig	0.956215	insig	2.54676	insig	3.6608	insig	1.11404	insig	insig
pma0692	438.24	147.04	437.231	C25H31N3O4	[M+H]+	N1,N10-Bis(p-coumaroyl)spermidine	Alkaloids	Phenolamine	114916-05-1	B	60717	9	9	84655	138470	82321	216020	9	9	219180	362850	300330	162760	161560	188360	C21169	--	DM>XS>BL>MG	0.499632	insig	2.03008	up	-1.83069	insig	-3.86077	down	-1.53045	down	2.33032	up
pma0702	558.28	207.07	557.274	C29H39N3O8	[M+H]+	N1,N8-Bis(sinapoyl)spermidine	Alkaloids	Phenolamine	-	B	324310	269410	330280	154460	215600	232780	217750	205980	80343	2050600	1623600	2197800	823570	984180	863760	C21170	--	DM>MG>XS>BL	0.258142	insig	3.54215	up	0.87426	insig	-2.66789	down	-3.284	down	-0.616118	insig
pma0791	521	273	520	C24H24O13	[M+H]+	Naringenin-7-O-(6''-malonyl)glucoside	Flavonoids	Flavanols	-	B	87792	98180	146170	41941	52880	9	100160	100220	58145	121810	149510	116210	111820	112750	94002	--	--	DM>MG>BL>XS	-1.44689	insig	0.584004	insig	0.361496	insig	-0.222508	insig	-2.03089	insig	-1.80838	insig	insig
pma0948	138.09	121.1	137.091	C8H11NO	[M+H]+	Phenylethanolamine	Others	Others	7568-93-6	B	561280	551780	459790	507060	474390	402220	993540	1129100	1127100	479710	587510	362140	679110	685430	716180	C02735	--	BL>MG>DM>XS	-1.23182	down	-1.18495	dwon	-1.04694	down	0.138012	insig	-0.0468694	insig	-0.184881	insig
pma2088	627.16	465	626.148	C27H30O17	[M+H]+	Quercetin-3,4'-O-di-glucoside	Flavonoids	Flavonols	29125-80-2	B	22399000	19803000	16007000	8983200	8121500	4941700	1529500	3140800	1857200	473830	232060	382130	9824800	10879000	12090000	--	--	MG>XS>BL>DM	1.75594	up	-2.58483	dwon	3.15664	up	5.74147	up	4.34077	up	-1.4007	down
pma2987	142.1	124.09	141.09	C6H11N3O	[M+H]+	Histidinol	Others	Others	501-28-0	B	74870000	84236000	81182000	77597000	78110000	85613000	72241000	70528000	73452000	61945000	66580000	64632000	70500000	75797000	77441000	C00860	ko00340,ko01100,ko01110,ko01230	XS>MG>BL>DM	0.158441	insig	-0.162733	insig	0.152258	insig	0.314991	insig	0.321174	insig	0.00618289	insig	insig
pma3101	256.2	124.1	256.082	C11H14NO6+	[M+H]+	Nicotinate D-ribonucleoside	Others	Vitamin	17720-18-2	B	3854200	3466600	4038600	3953400	3283700	3887500	3576600	4059800	3770900	2790600	3433600	3673300	3572500	3777700	3974500	C05841	ko00760,ko01100	BL>MG>XS>DM	-0.0362039	insig	-0.204821	insig	-0.00607073	insig	0.198751	insig	0.168617	insig	-0.0301332	insig	insig
pma6455	229.01	96.97	230.02	C5H11O8P	[M-H]-	Ribulose-5-phosphate	Saccharides and Alcohols	Saccharides and Alcohols	4300-28-1	B	438370	472900	502560	522280	758520	1175200	610060	561700	640380	470560	663850	496800	439550	534310	706060	C00117	ko00030,ko00230,ko00440,ko00710,ko01100,ko01110,ko01200,ko01230	XS>BL>DM>MG	0.438616	insig	-0.151752	insig	-0.358086	insig	-0.206334	insig	0.590368	insig	0.796702	insig	insig
pma6460	337.09	163.04	338.1	C16H18O8	[M-H]-	4-O-p-Coumaroylquinic acid*	Phenolic acids	Phenolic acids	32451-86-8	A	1267000	1313900	1543900	1574500	1832300	1503200	1138300	1190500	1077300	287430	206960	356780	1495200	1269800	1262900	C10441	--	XS>MG>BL>DM	0.527602	insig	-2.0006	dwon	0.276203	insig	2.2768	up	2.5282	up	0.251399	insig
pmb0069	122	105	121	C7H7NO	[M+H]+	Benzamide	Phenolic acids	Phenolic acids	55-21-0	B	792460	561350	808190	747030	911430	1488600	142110	121260	208140	2917600	2259400	3058800	1588700	1701500	1697000	C09815	--	DM>XS>MG>BL	2.73864	up	4.12655	up	2.19701	up	-1.92954	down	-1.3879	down	0.541638	insig
pmb0130	203.12	144	202.111	C12H14N2O	[M+H]+	Acetryptine	Alkaloids	Phenolamine	3551-18-6	B	21219	26015	18482	28496	35618	37218	107570	101270	159380	21376	9	9	35878	45345	47552	--	--	BL>XS>MG>DM	-1.86148	down	-4.10529	dwon	-2.48625	down	1.61904	insig	2.24381	up	0.624773	insig
pmb0142	165.1	95.2	164.047	C9H8O3	[M+H]+	Caffeic aldehyde	Phenolic acids	Phenolic acids	141632-15-7	B	184650	145090	167070	49409	53150	61245	124240	108830	128690	30913	61489	34705	115860	102910	117090	C10945	ko00940,ko01110	MG>BL>XS>DM	-1.14306	down	-1.50899	dwon	0.457661	insig	1.96665	up	0.365927	insig	-1.60072	down
pmb0197	298.1	166.3	297.107	C11H15N5O5	[M+H]+	N7-Methylguanosine	Nucleotides and derivatives	Nucleotides and derivatives	20244-86-4	A	178780	147930	125170	311000	839440	394100	753920	747320	412070	300520	374090	421210	495350	499250	504200	C20674	--	BL>XS>DM>MG	-0.308893	insig	-0.80406	insig	-2.08206	down	-1.278	down	0.495166	insig	1.77317	up
pmb0325	322.21	177.05	321.205	C17H27N3O3	[M+H]+	Feruloylspermidine	Alkaloids	Phenolamine	-	B	137210	9	172230	155090	90149	134820	99092	120970	78783	197710	225870	378760	323290	316150	230590	--	--	DM>XS>MG>BL	0.346826	insig	1.42482	up	0.0503043	insig	-1.37451	insig	-1.07799	down	0.296522	insig
pmb0374	136.06	118.9	135.054	C5H5N5	[M+H]+	2-Aminopurine	Alkaloids	Alkaloids	452-06-2	B	1338400	1094400	1802000	1790400	967570	1370900	846130	1181900	1436600	8839600	7217600	11173000	2682800	2785900	2835900	--	--	DM>MG>XS>BL	0.253046	insig	2.97443	up	0.289593	insig	-2.68484	down	-2.72139	down	-0.0365468	insig
pmb0382	339.09	177.2	338.079	C19H14O6	[M+H]+	O-Feruloyl 4-hydroxycoumarin	Lignans and Coumarins	Coumarins	-	B	1956100	1867200	3758600	5600900	2036400	4189000	9	9	9	534880	219100	103100	2379500	2170300	1952200	--	--	XS>MG>DM>BL	18.7406	up	14.9542	up	18.0992	up	3.14506	up	3.78643	up	0.641367	insig
pmb0464	458.1	116.3	457.143	C16H27NO14	[M+H]+	L-Aspartic acid-O-diglucoside	Amino acids and derivatives	Amino acids and derivatives	-	B	2406600	2328500	3174800	1861800	1812100	2434100	1762600	1369400	2361800	1053100	849520	1098200	2000400	1996000	1994300	--	--	MG>XS>BL>DM	0.152896	insig	-0.872448	insig	0.525855	insig	1.3983	up	1.02534	up	-0.372959	insig
pmb0468	178	161	177	C6H11NO3S	[M+H]+	N-Formyl-L-Methionine	Amino acids and derivatives	Amino acids and derivatives	4289-98-9	A	18818000	18056000	18967000	23792000	26301000	33444000	21687000	21538000	23986000	30508000	27916000	29932000	30181000	30179000	29117000	C03145	ko00270	DM>XS>BL>MG	0.313718	insig	0.394631	insig	-0.267373	insig	-0.662003	insig	-0.0809128	insig	0.581091	insig	insig
pmb0484	104.1	60.1	103.091	C5H13NO	[M+H]+	Choline	Alkaloids	Alkaloids	62-49-7	B	990400	1004900	836760	911830	919030	1004200	966890	875300	845010	991430	1034700	972740	1127400	882610	956150	C00114	ko00260,ko00564,ko01100,ko02010	DM>XS>MG>BL	0.0772756	insig	0.158315	insig	0.0757481	insig	-0.0825672	insig	-0.0810397	insig	0.00152744	insig	insig
pmb0490	235.14	147.04	234.137	C13H18N2O2	[M+H]+	p-Coumaroylputrescine	Alkaloids	Phenolamine	34136-53-3	B	817110	745710	672760	806520	926070	1311700	1274100	1244000	1011700	965580	1438000	1512500	1390700	1396900	1315400	C18326	ko00330,ko01100	DM>BL>XS>MG	-0.213481	insig	0.149824	insig	-0.658937	insig	-0.808761	insig	-0.363304	insig	0.445457	insig	insig
pmb0496	307.18	177.05	306.169	C15H22N4O3	[M+H]+	N-Feruloylagmatine	Alkaloids	Phenolamine	-	B	764760	695590	854020	380200	340180	331450	1680000	1330700	2344800	1074100	1062200	188270	2444500	2372300	2669500	C18325	ko00330,ko01100	BL>DM>MG>XS	-2.34812	down	-1.20406	insig	-1.2104	down	-0.00634434	insig	-1.14406	insig	-1.13772	down
pmb0500	411.19	177.05	410.184	C23H26N2O5	[M+H]+	N-p-Coumaroyl-N'-feruloylputrescine	Alkaloids	Phenolamine	380302-96-5	B	79582	64283	78622	9	26126	48469	9	9	9	43263	9	28436	47192	48789	43180	--	--	MG>XS>DM>BL	11.4321	up	11.375	insig	13.0085	up	1.63352	insig	0.0571189	insig	-1.5764	insig
pmb0501	131.13	114.1	130.122	C5H14N4	[M+H]+	Agmatine	Alkaloids	Phenolamine	306-60-5	B	57535	45234	30029	14198	63933	76192	223100	197440	94644	44986	84148	84016	83908	63738	68117	C00179	ko00330,ko01100	BL>DM>XS>MG	-1.73913	down	-1.27322	dwon	-1.95585	down	-0.682636	insig	-0.465916	insig	0.21672	insig
pmb0508	277.17	147.04	276.159	C14H20N4O2	[M+H]+	p-Coumaroylagmatine	Alkaloids	Phenolamine	7295-86-5	B	56298	66599	55042	39218	23377	48940	9	9	9	48933	61150	53595	51639	41131	89449	C04498	ko00330,ko01100	MG>DM>XS>BL	12.0122	up	12.5656	up	12.6861	up	0.120522	insig	-0.553364	insig	-0.673886	insig
pmb0530	664.12	136.2	663.109	C21H27N7O14P2	[M+H]+	Nicotinic acid adenine dinucleotide	Nucleotides and derivatives	Nucleotides and derivatives	53-84-9	B	3731500	3843700	3836300	2562000	2157300	2627000	2026500	2224200	2550700	1856300	1765200	1837100	2514300	3208700	3404400	C00003	ko00190,ko00730,ko00760,ko01100	MG>XS>BL>DM	0.111186	insig	-0.317301	insig	0.746585	insig	1.06389	up	0.428487	insig	-0.635399	insig
pmb0565	509.13	347.08	508.122	C23H24O13	[M+H]+	Syringetin-3-O-glucoside	Flavonoids	Flavonoid	40039-49-4	B	103070	105300	89650	31483	51836	39866	31882	65270	15291	35989	37175	48184	45112	81573	47435	--	--	MG>XS>DM>BL	0.131633	insig	0.109956	insig	1.40622	up	1.29626	up	0.0216763	insig	-1.27458	down
pmb0566	581.15	383.2	580.143	C26H28O15	[M+H]+	Luteolin-7-O-glucoside-5-O-arabinoside	Flavonoids	Flavonoid	-	B	38721	43914	9	140460	87526	82224	24928	43406	127500	9	9	9	456910	463730	484880	--	--	XS>BL>MG>DM	0.663614	insig	-12.8244	dwon	-1.24465	insig	11.5797	insig	13.488	up	1.90826	insig
pmb0608	549.12	301.4	548.117	C25H24O14	[M+H]+	Chrysoeriol-7-O-(6''-malonyl)glucoside	Flavonoids	Flavonoid	-	A	78263	52910	32429	29111	9	9	1319400	3538000	966640	36155	493220	585650	543790	576720	594650	--	--	BL>DM>MG>XS	-7.64342	down	-2.38494	insig	-5.15376	down	-2.76881	insig	-5.25848	down	-2.48966	down
pmb0629	463.12	313.1	462.116	C22H22O11	[M+H]+	Chrysoeriol-6-C-glucoside (Isoscoparin)	Flavonoids	Flavonoid	20013-23-4	B	30186	46691	14872	26678	21563	17256	19370	33800	34783	32325	16048	21818	23914	36703	29933	C05990	--	MG>BL>DM>XS	-0.425304	insig	-0.325447	insig	0.0609596	insig	0.386406	insig	-0.0998572	insig	-0.486264	insig	insig
pmb0720	579.13	331.08	578.127	C26H26O15	[M+H]+	Tricin-7-O-(6''-Malonyl)Glucoside	Flavonoids	Flavonoid	-	B	156460	104700	30012	58009	9	9	709220	1795800	1014300	174290	142660	188570	368790	300380	347010	--	--	BL>DM>MG>XS	-5.92243	down	-2.79946	dwon	-3.59535	down	-0.795897	insig	-3.12297	down	-2.32708	down
pmb0738	699.19	331.08	698.185	C34H34O16	[M+H]+	Tricin-7-O-(2''-Sinapoyl)glucoside	Flavonoids	Flavonoid	-	B	9	9	9	9	9	9	227970	234140	144030	9	9	9	31511	38939	40623	--	--	BL>DM=XS=MG	-14.4544	down	-14.4544	dwon	-14.4544	down	#N/A	#N/A	#N/A	#N/A	#N/A	#N/A
pmb0752	369.12	177.1	368.111	C17H20O9	[M+H]+	3-O-Feruloylquinic acid	Phenolic acids	Phenolic acids	1899-29-2	B	67517	120430	66388	431550	230940	270530	105270	112510	85458	178560	184510	146630	174920	192630	172740	C02572	--	XS>DM>BL>MG	1.62146	up	0.749198	insig	-0.253721	insig	-1.00292	down	0.87226	insig	1.87518	up
pmb0782	86.1	69.2	85.1	C5H11N	[M+H]+	Piperidine	Alkaloids	Alkaloids	110-89-4	B	36248000	41440000	43414000	16751000	22685000	21240000	12154000	11530000	14310000	19190000	15544000	20170000	33370000	32552000	30283000	C01746	ko00960	MG>XS>DM>BL	0.675354	insig	0.53114	insig	1.67238	up	1.14124	up	0.144215	insig	-0.997025	insig
pmb0789	332.13	152.07	331.127	C14H21NO8	[M+H]+	Pyridoxine-5'-O-glucoside	Others	Vitamin	-	B	2379300	3347200	3415300	2829800	2716300	3667000	2165700	1980600	2806900	5114400	2911300	3316900	3832400	3410700	3217400	C03996	--	DM>XS>MG>BL	0.40601	insig	0.706002	insig	0.394801	insig	-0.311201	insig	-0.299993	insig	0.0112084	insig	insig
pmb0801	346.11	184.1	345.106	C14H19NO9	[M+H]+	4-Pyridoxic acid-O-glucoside	Others	Vitamin	-	B	2735200	3623700	2969700	1112200	946130	1382400	834580	874830	1150100	2907300	2404200	2249300	2860400	2473600	2616900	--	--	MG>DM>XS>BL	0.266947	insig	1.40277	up	1.70589	up	0.303122	insig	-1.13582	down	-1.43895	down
pmb0818	206.1	147.5	205.074	C11H11NO3	[M+H]+	Methoxyindoleacetic acid	Alkaloids	Plumerane	3471-31-6	B	5257100	5536200	6049700	5271100	5363100	5895800	3468200	2681000	4088500	1871000	1368200	2070100	4638500	4559400	4822000	C05660	ko00380	MG>XS>BL>DM	0.691195	insig	-0.947298	insig	0.718257	insig	1.66556	up	1.63849	up	-0.0270624	insig
pmb0981	348.07	136	347.063	C10H14N5O7P	[M+H]+	Adenosine 5'-monophosphate	Nucleotides and derivatives	Nucleotides and derivatives	61-19-8	A	4869000	4862900	5449000	5362700	5602100	6143100	5579200	7440000	5736000	7085300	6065800	6302900	5479900	5716300	5443300	C00020	ko00230,ko00908,ko01100,ko01110	DM>BL>XS>MG	-0.132628	insig	0.0527762	insig	-0.305033	insig	-0.357809	insig	-0.185404	insig	0.172405	insig	insig
pmb0998	364.07	152.1	363.058	C10H14N5O8P	[M+H]+	Guanosine 5'-monophosphate	Nucleotides and derivatives	Nucleotides and derivatives	85-32-5	B	130750	176630	139340	260760	197270	259740	185560	256900	175350	262970	207200	287380	225220	205780	211920	C00144	ko00230,ko01100	DM>XS>BL>MG	0.216358	insig	0.294178	insig	-0.467792	insig	-0.76197	insig	-0.0778195	insig	0.684151	insig	insig
pmb1096	118.07	91	117.058	C8H7N	[M+H]+	Indole	Alkaloids	Plumerane	120-72-9	B	29880000	31495000	35202000	30135000	32401000	32526000	21529000	16991000	22626000	12515000	10014000	12788000	26499000	26697000	26698000	C00463	ko00380,ko00400,ko00402,ko01100,ko01110	MG>XS>BL>DM	0.636611	insig	-0.791895	insig	0.659422	insig	1.45132	up	1.42851	up	-0.0228109	insig
pmb1452	275.1	213.2	274.1	C16H35NO2	[M+H]+	N-Lauryldiethanolamine	Others	Others	1541-67-9	B	222560	229960	270580	626480	199020	214750	349830	173370	204030	254140	205610	336190	593370	622120	590580	--	--	XS>DM>BL>MG	0.516447	insig	0.130248	insig	-0.00821654	insig	-0.138465	insig	0.386199	insig	0.524663	insig	insig
pmb1587	207.14	165.2	206.131	C13H18O2	[M+H]+	4-Hydroxy-3,5-diisopropylbenzaldehyde	Phenolic acids	Phenolic acids	10537-86-7	B	59824	84308	108730	82975	55371	96431	9	9	9	137860	53562	55635	85218	63020	85249	--	--	MG>DM>XS>BL	13.086	up	13.1596	up	13.1931	up	0.0335063	insig	-0.0735529	insig	-0.107059	insig
pmb1754	184	125	184	C5H15NO4P+	[M]+	O-Phosphocholine	Alkaloids	Alkaloids	107-73-3	B	1023000	1134100	1076100	492370	624400	1042900	708870	747840	860480	632210	794860	672660	666850	627440	661830	C00588	ko00564,ko01100	MG>BL>XS>DM	-0.101565	insig	-0.142173	insig	0.480586	insig	0.622759	insig	0.0406071	insig	-0.582152	insig	insig
pmb1912	474.17	327	473.166	C20H23N7O7	[M+H]+	10-Formyltetrahydrofuran	Alkaloids	Alkaloids	2800-34-2	B	10334000	11758000	11341000	7298200	7447100	6829400	13456000	13772000	10576000	9554200	9077600	9523500	11603000	11683000	11465000	C00234	ko00670,ko00970,ko01100,ko01200	BL>MG>DM>XS	-0.809198	insig	-0.425132	insig	-0.177266	insig	0.247866	insig	-0.384066	insig	-0.631932	insig	insig
pmb2211	343.3	240.7	342.288	C19H38N2O3	[M+H]+	Cocamidopropyl betaine	Alkaloids	Alkaloids	4292-10-8	A	155820	235340	170360	176690	198250	230150	240160	227390	123160	294570	318580	183220	295440	256600	271100	--	--	DM>XS>BL>MG	0.0346997	insig	0.430989	insig	-0.0731126	insig	-0.504101	insig	-0.396289	insig	0.107812	insig	insig
pmb2497	197	153	198.053	C9H10O5	[M-H]-	4-Hydroxy-3-methoxymandelate	Phenolic acids	Phenolic acids	55-10-7	B	9	48598	9	46238	74582	19811	9	9	60862	72431	75535	73740	63375	55816	52446	C05584	ko00350,ko01100	DM>XS>BL>MG	1.20787	insig	1.86461	insig	-0.324537	insig	-2.18914	insig	-0.656733	insig	1.53241	up
pmb2561	190.1	84	191.1	C7H13NO3S	[M-H]-	N-Acetyl-L-methionine	Amino acids and derivatives	Amino acids and derivatives	65-82-7	A	1355500	1428000	1734300	4857100	2252100	3478000	785840	908420	1335300	858540	271340	229200	1420500	1812600	1953900	C02712	--	XS>MG>BL>DM	1.80514	up	-1.15648	dwon	0.576512	insig	1.73299	up	2.96162	up	1.22863	up
pmb2591	245.09	203.2	246.1	C13H14N2O3	[M-H]-	N-Acetyl-L-Tryptophan	Amino acids and derivatives	Amino acids and derivatives	1218-34-4	B	95398	111240	93855	530310	127430	235150	69297	63736	52081	149200	53136	65400	164610	117620	206950	--	--	XS>MG>DM>BL	2.27007	up	0.532397	insig	0.698917	insig	0.16652	insig	1.73767	up	1.57115	up
pmb2620	207.07	133.1	208.074	C11H12O4	[M-H]-	3,4-Dimethoxycinnamic acid	Phenolic acids	Phenolic acids	14737-89-4	B	131280	140420	210120	159500	76591	101550	9	9	9	67279	44083	24628	89347	83122	74903	--	--	MG>XS>DM>BL	13.6102	up	12.2983	up	14.1232	up	1.82499	up	1.31199	up	-0.513004	insig
pmb2640	199.17	181	200.178	C12H24O2	[M-H]-	Lauric acid	Organic acids	Organic acids	143-07-7	A	107470	67372	38169	63286	31295	46376	94514	44999	41859	43340	50772	43895	52165	67925	81710	C02679	ko00061,ko01100,ko01110	MG>BL>XS>DM	-0.363697	insig	-0.39421	insig	0.231976	insig	0.626186	insig	0.0305137	insig	-0.595673	insig	insig
pmb2653	649.1	145	650.227	C24H42O20	[M-H]-	D(+)-Melezitose O-rhamnoside	Saccharides and Alcohols	Saccharides and Alcohols	-	B	383820	397090	268010	555940	474400	670330	240460	281030	384410	633010	486420	575670	351240	493960	323230	--	--	XS>DM>MG>BL	0.90868	insig	0.903947	insig	0.211481	insig	-0.692466	insig	0.00473284	insig	0.697199	insig	insig
pmb2654	460.1	117.9	461.153	C19H27NO12	[M-H]-	Anthranilate-1-O-Sophoroside	Phenolic acids	Phenolic acids	-	A	9110400	9615800	9263000	6855600	5220600	4280300	3009500	4697900	5100400	5965000	4785200	4202800	5192800	4741000	4818800	--	--	MG>XS>DM>BL	0.352841	insig	0.223412	insig	1.12785	up	0.904435	insig	0.129429	insig	-0.775006	insig
pmb2657	289.1	97.1	290.123	C10H18N4O6	[M-H]-	Argininosuccinic acid	Organic acids	Organic acids	2387-71-5	B	53406	46542	29954	86000	52395	67756	60981	67648	75376	85480	97120	107210	58547	72163	97749	C03406	ko00220,ko00250,ko01100,ko01110,ko01230	DM>XS>BL>MG	0.0150969	insig	0.506503	insig	-0.651181	insig	-1.15768	down	-0.491406	insig	0.666278	insig
pmb2795	177	145	178.063	C10H10O3	[M-H]-	4-Methoxycinnamic acid	Phenolic acids	Phenolic acids	830-09-1	A	1550500	1373300	1969100	531580	399490	405120	410060	361410	495860	237340	150220	158700	745770	728150	887010	--	--	MG>XS>BL>DM	0.0763329	insig	-1.21413	dwon	1.9489	up	3.16303	up	1.29047	up	-1.87256	down
pmb2819	665.1	218.1	666.201	C27H38O19	[M-H]-	O-Caffeoyl maltotriose	Phenolic acids	Phenolic acids	-	B	367850	550200	705430	155850	187480	284160	58708	52353	54553	106420	77772	53433	297910	233040	272380	--	--	MG>XS>DM>BL	1.92177	up	0.520862	insig	3.29319	up	2.77233	up	1.40091	up	-1.37143	down
pmb2826	147.03	87.1	148.037	C5H8O5	[M-H]-	L-Citramalic acid*	Organic acids	Organic acids	6236-09-5	A	8049400	7661500	9049900	10099000	8743300	9830900	7479000	7562300	8610600	9337000	7594400	7386000	8225000	8780600	8296500	C02614	ko00660,ko01100	XS>MG>DM>BL	0.277747	insig	0.0400329	insig	0.0661018	insig	0.0260689	insig	0.237714	insig	0.211645	insig	insig
pmb2855	307	145	308.122	C11H20N2O8	[M-H]-	L-Glutamine-O-glycoside	Amino acids and derivatives	Amino acids and derivatives	-	A	568960	472880	673930	577450	509820	619050	473950	337630	565410	507600	679170	819480	601010	677700	601830	--	--	DM>MG>XS>BL	0.30937	insig	0.542983	insig	0.317338	insig	-0.225645	insig	-0.233613	insig	-0.00796794	insig	insig
pmb2857	308.1	146.1	309.106	C11H19NO9	[M-H]-	L-Glutamic acid-O-glycoside	Amino acids and derivatives	Amino acids and derivatives	-	B	84539	83491	104270	108630	55153	119010	65633	9	78192	88911	72195	87600	69474	91740	83707	--	--	XS>MG>DM>BL	0.975342	insig	0.790037	insig	0.920792	insig	0.130756	insig	0.185305	insig	0.0545494	insig	insig
pmb2871	315.07	153	316.079	C13H16O9	[M-H]-	2,5-Dihydroxybenzoic acid O-glucoside	Phenolic acids	Phenolic acids	-	A	391650	674840	273690	1207500	2319300	2726500	2142900	2369000	2020100	2161200	2390800	1447000	1808800	2059300	2229600	--	--	BL>XS>DM>MG	-0.0629071	insig	-0.122803	insig	-2.2851	down	-2.1623	down	0.0598957	insig	2.22219	up
pmb2922	565.05	323.1	566.055	C15H24N2O17P2	[M-H]-	Uridine 5'-diphospho-D-glucose	Nucleotides and derivatives	Nucleotides and derivatives	133-89-1	A	3734800	3479700	3451800	5178700	4821900	6051500	6397900	6294700	6035400	4782400	6354500	5628100	4221900	4867600	4929200	C00029	ko00040,ko00052,ko00053,ko00240,ko00500,ko00520,ko00561,ko00908,ko01100,ko01110	BL>DM>XS>MG	-0.222435	insig	-0.159744	insig	-0.812137	insig	-0.652393	insig	-0.0626904	insig	0.589702	insig	insig
pmb2936	591.17	367.2	592.179	C28H32O14	[M-H]-	Disinapoyl glucoside	Phenolic acids	Phenolic acids	-	A	29297	85750	23890	2706300	2681500	2347800	3078900	2592800	2873500	8763.4	18422	9	1114800	1178500	1267800	--	--	BL>XS>MG>DM	-0.143601	insig	-8.29566	dwon	-5.94261	down	2.35305	insig	8.15206	up	5.79901	up
pmb2940	385.11	205	386.121	C17H22O10	[M-H]-	1-O-Glucosyl sinapate	Phenolic acids	Phenolic acids	78185-48-5	A	2183100	2485000	1672200	8423700	9491100	7982300	6480100	6631000	4986800	258090	213780	161450	6333100	4946600	5086500	--	--	XS>BL>MG>DM	0.516968	insig	-4.83674	dwon	-1.5132	down	3.32354	up	5.35371	up	2.03017	up
pmb2979	549.12	387.1	550.132	C25H26O14	[M-H]-	Hesperetin-7-O-(6''-malonyl)glucoside	Flavonoids	Dihydroflavonol	-	B	8686900	10844000	7734100	12528000	14201000	12885000	11111000	10530000	11036000	12999000	14111000	14100000	12091000	11778000	12299000	--	--	DM>XS>BL>MG	0.277735	insig	0.334719	insig	-0.261225	insig	-0.595944	insig	-0.0569841	insig	0.53896	insig	insig
pmb3002	607.17	299	608.174	C28H32O15	[M-H]-	Chrysoeriol-7-O-rutinoside	Flavonoids	Flavonoid	-	B	9	9	9	9	9	9	9	9	316500	9	88774	150120	2167500	2223700	2702400	--	--	BL>DM>MG=XS	-13.517	insig	-0.405863	insig	-13.517	insig	-13.1112	insig	-13.1112	down	#N/A	#N/A
pmb3031	403.1	313.1	404.111	C20H20O9	[M-H]-	Tricin-4'-O-glycerol	Flavonoids	Flavonoid	-	B	44637	43893	30024	41523	63072	29276	80293	47854	41315	70757	53697	52144	56615	64675	39203	--	--	DM>BL>XS>MG	-0.340118	insig	0.0595072	insig	-0.515417	insig	-0.574925	insig	-0.399626	insig	0.175299	insig	insig
pmb3041	521.09	329.2	522.101	C23H22O14	[M-H]-	Tricin-7-O-saccharic acid	Flavonoids	Flavonoid	-	B	161730	174060	159060	101870	161860	59758	331350	372600	425080	218810	497010	377040	337410	232120	382200	--	--	BL>DM>MG>XS	-1.8033	down	-0.0469752	insig	-1.19002	down	-1.14305	down	-1.75632	down	-0.613279	insig
pmb3068	337.09	173.1	338.1	C16H18O8	[M-H]-	1-O-p-Coumaroylquinic acid*	Phenolic acids	Phenolic acids	-	B	5299300	5634500	6482400	19057000	7833500	12626000	3012400	2966800	3411200	4869000	2336900	1828500	7255500	7447800	7640100	--	--	XS>MG>BL>DM	2.0732	up	-0.0557578	insig	0.891171	insig	0.946929	insig	2.12895	up	1.18203	up
pmb3075	319	145.1	320.09	C16H16O7	[M-H]-	3-O-p-Coumaroylshikimic acid	Phenolic acids	Phenolic acids	-	A	211260	594960	342850	226680	187270	438420	81313	66644	69739	562030	700610	252770	378850	485700	551910	--	--	DM>MG>XS>BL	1.96916	up	2.79932	up	2.40008	up	-0.399241	insig	-0.830156	insig	-0.430915	insig
pmb3081	289	97	290.004	C6H11PO11	[M-H]-	Glucarate O-Phosphoric acid	Saccharides and Alcohols	Saccharides and Alcohols	-	B	971480	853430	749600	1084000	589580	1641600	1430300	2214800	1388500	3958400	6031800	4996300	2165400	2267200	2060400	--	--	DM>BL>XS>MG	-0.602503	insig	1.574	up	-0.967293	insig	-2.54129	down	-2.1765	down	0.364789	insig
pmb3142	299.1	137.1	300.085	C13H16O8	[M-H]-	Salicylic acid-2-O-glucoside	Phenolic acids	Phenolic acids	10366-91-3	B	2213600	2388600	1093200	6385400	8026300	5669100	19789000	17757000	22347000	17016000	17826000	16609000	12190000	12718000	13588000	--	--	BL>DM>XS>MG	-1.57657	down	-0.219188	insig	-3.39452	down	-3.17533	down	-1.35738	down	1.81795	up
pmc0066	333.05	137.05	332.052	C10H13N4O7P	[M+H]+	2'-Deoxyinosine-5'-monophosphate	Nucleotides and derivatives	Nucleotides and derivatives	3393-18-8	A	8932900	8913800	10954000	8963700	7531100	2455000	13424000	16765000	12826000	11823000	8792400	10218000	4076100	3731500	4323800	C06196	ko00230	BL>DM>MG>XS	-1.18266	down	-0.480346	insig	-0.578736	insig	-0.0983901	insig	-0.702311	insig	-0.603921	insig
pmc0274	167.1	121.1	166.1	C6H6N4S	[M+H]+	6-Methylmercaptopurine	Nucleotides and derivatives	Nucleotides and derivatives	50-66-8	B	2647600	2366400	2068600	3289400	4821300	6473000	1229600	960400	1144400	3652300	4232900	5214300	4603200	4344900	4667200	C16614	--	XS>DM>MG>BL	2.12886	up	1.97401	up	1.08685	up	-0.887161	insig	0.154845	insig	1.04201	up
pmc1990	299.1	223.1	300.1	C17H16O5	[M-H]-	4'-Hydroxy-5,7-dimethoxyflavanone	Flavonoids	Flavanols	-	B	137310	152560	147890	148190	145960	164440	154960	183200	203800	194980	153450	157310	142560	172150	196470	--	--	BL>DM>XS>MG	-0.240981	insig	-0.0997905	insig	-0.308046	insig	-0.208256	insig	-0.141191	insig	0.0670648	insig	insig
pme0006	116.07	70.1	115.063	C5H9NO2	[M+H]+	L-Proline	Amino acids and derivatives	Amino acids and derivatives	147-85-3	A	3736300	3988500	4481900	3037300	3152900	4605900	2749300	2440200	4152200	1848000	1629100	1855600	3341000	2951700	3417100	C00148	ko00330,ko00332,ko00970,ko01100,ko01110,ko01230,ko02010	MG>XS>BL>DM	0.208753	insig	-0.808819	insig	0.385916	insig	1.19474	up	1.01757	up	-0.177163	insig
pme0008	176.1	113	175.096	C6H13N3O3	[M+H]+	L-Citrulline	Amino acids and derivatives	Amino acids and derivatives	372-75-8	A	2167200	2074400	2321500	2096400	1930700	1634800	1334400	1375200	1515600	359760	210230	228570	1308000	1330700	1378000	C00327	ko00220,ko01100,ko01110,ko01230	MG>XS>BL>DM	0.422267	insig	-2.40355	dwon	0.635358	insig	3.0389	up	2.82581	up	-0.213091	insig
pme0010	106	60	105.043	C3H7NO3	[M+H]+	L-Serine	Amino acids and derivatives	Amino acids and derivatives	56-45-1	A	4537800	4027600	3592600	4065000	4164900	4155700	4644400	5058900	4879200	4795900	3204100	3494600	3973000	3586300	3541500	C00065	ko00260,ko00261,ko00270,ko00460,ko00600,ko00630,ko00920,ko00970,ko01100,ko01110,ko01200,ko01230,ko01502,ko02010	BL>XS>MG>DM	-0.235574	insig	-0.343282	insig	-0.262332	insig	0.0809497	insig	0.107707	insig	0.0267578	insig	insig
pme0014	148.06	84	147.053	C5H9NO4	[M+H]+	L-Glutamic acid	Amino acids and derivatives	Amino acids and derivatives	56-86-0	A	27776000	24356000	25095000	22467000	22386000	32996000	24712000	20429000	20627000	22117000	23463000	23023000	24482000	19991000	23032000	C00025	ko00220,ko00250,ko00330,ko00332,ko00340,ko00430,ko00480,ko00630,ko00650,ko00660,ko00860,ko00910,ko00970,ko01100,ko01110,ko01200,ko01210,ko01230,ko02010	XS>MG>DM>BL	0.243293	insig	0.0608859	insig	0.23172	insig	0.170834	insig	0.182407	insig	0.0115732	insig	insig
pme0021	166.09	120.08	165.07	C9H11NO2	[M+H]+	L-Phenylalanine	Amino acids and derivatives	Amino acids and derivatives	63-91-2	A	772840	667520	560740	928070	1324500	1667200	362030	301850	372950	1089000	1118200	1396200	1203300	1157800	1127200	C00079	ko00360,ko00400,ko00460,ko00940,ko00960,ko00966,ko00970,ko00998,ko01100,ko01110,ko01210,ko01230,ko02010	XS>DM>MG>BL	1.91859	up	1.79718	up	0.948614	insig	-0.848566	insig	0.12141	insig	0.969976	insig
pme0026	147.11	84	146.106	C6H14N2O2	[M+H]+	L-Lysine	Amino acids and derivatives	Amino acids and derivatives	56-87-1	A	8892300	7547700	7524600	11675000	18261000	19624000	10843000	7777900	9364500	5152600	5287100	6320200	10421000	9355100	9666100	C00047	ko00300,ko00310,ko00780,ko00960,ko00970,ko01100,ko01110,ko01210,ko01230,ko02010	XS>BL>MG>DM	0.824502	insig	-0.739661	insig	-0.22377	insig	0.515891	insig	1.56416	up	1.04827	up
pme0033	137.05	119	136.039	C5H4N4O	[M+H]+	Hypoxanthine	Nucleotides and derivatives	Nucleotides and derivatives	68-94-0	A	744930	711180	744620	1140100	731520	766590	918350	832870	830510	636810	688910	758280	862070	841530	849360	C00262	ko00230,ko01100	XS>BL>MG>DM	0.0312213	insig	-0.308983	insig	-0.230356	insig	0.0786269	insig	0.340204	insig	0.261577	insig	insig
pme0040	136.06	119	135.054	C5H5N5	[M+H]+	Adenine	Nucleotides and derivatives	Nucleotides and derivatives	73-24-5	A	1893100	1872700	1837700	1679700	1654600	2097600	1207500	862310	1373900	947060	873330	979530	1714700	1751400	1713600	C00147	ko00230,ko00908,ko01100	MG>XS>BL>DM	0.657493	insig	-0.298578	insig	0.702365	insig	1.00094	up	0.956071	insig	-0.0448713	insig
pme0057	136.04	118.1	135.035	C4H9NO2S	[M+H]+	L-Homocysteine	Amino acids and derivatives	Amino acids and derivatives	6027-13-0	B	5417800	5832900	5735400	4185500	4307500	4844700	2768800	2171000	3541100	2515600	2080300	2179100	5049800	5000500	4632700	C00155	ko00270,ko00920,ko01100,ko01110,ko01230	MG>XS>BL>DM	0.653221	insig	-0.323996	insig	1.00207	up	1.32606	up	0.977217	insig	-0.348845	insig
pme0085	359.08	196.7	360.084	C18H16O8	[M-H]-	Rosmarinic acid	Phenolic acids	Phenolic acids	537-15-5	B	216150	312400	105990	197580	310490	164910	568320	610930	503470	759860	1042100	1494900	839310	523180	636830	C01850	ko00350,ko01100	DM>BL>XS>MG	-1.32216	down	0.970297	insig	-1.40701	down	-2.37731	down	-2.29246	down	0.0848525	insig
pme0120	118.09	101	117.079	C5H11NO2	[M+H]+	5-Aminovaleric acid	Amino acids and derivatives	Amino acids and derivatives	660-88-8	B	52403	64656	45724	80519	215490	234180	77990	67037	43177	55156	71578	53005	114790	116630	120990	C00431	ko00310,ko00330,ko01100	XS>BL>DM>MG	1.49421	up	-0.0663938	insig	-0.209347	insig	-0.142953	insig	1.5606	up	1.70356	up
pme0122	189.12	126	188.116	C8H16N2O3	[M+H]+	N6-Acetyl-L-lysine	Amino acids and derivatives	Amino acids and derivatives	692-04-6	A	2813000	2830700	2867500	3850900	3977000	6502700	1780100	1436400	1456300	2324500	1337000	1851800	2977900	2882200	2913200	C02727	ko00310,ko01100	XS>MG>DM>BL	1.61674	up	0.238629	insig	0.865075	insig	0.626446	insig	1.37811	up	0.751665	insig
pme0124	173.09	115.5	172.085	C7H12N2O3	[M+H]+	L-Glycyl-L-proline	Amino acids and derivatives	Amino acids and derivatives	704-15-4	B	19895	19508	14989	15393	21388	28953	9387.8	9	9	9	12003	9	17318	19651	16402	--	--	XS>MG>DM>BL	2.80502	up	0.353934	insig	2.53177	insig	2.17784	insig	2.45108	up	0.273245	insig
pme0128	159.08	88	160.085	C6H12N2O3	[M-H]-	L-Alanyl-L-Alanine	Amino acids and derivatives	Amino acids and derivatives	1948-31-8	A	158580	162630	143450	149140	110900	133640	199830	175590	172060	302340	429740	338200	221280	222560	146640	--	--	DM>BL>MG>XS	-0.475783	insig	0.96711	insig	-0.236631	insig	-1.20374	down	-1.44289	down	-0.239152	insig
pme0137	187.07	125	188.08	C7H12N2O4	[M-H]-	N-Acetyl-L-Glutamine	Amino acids and derivatives	Amino acids and derivatives	2490-97-3	A	3582200	3939900	4272200	2786800	3046300	3414700	4078800	4073000	3526200	3003600	3253600	3188800	4119200	4030100	4626600	--	--	MG>BL>DM>XS	-0.336611	insig	-0.306018	insig	0.0142966	insig	0.320314	insig	-0.0305933	insig	-0.350908	insig	insig
pme0170	217.13	158	216.122	C8H16N4O3	[M+H]+	N-Acetyl-L-Arginine	Amino acids and derivatives	Amino acids and derivatives	155-84-0	B	96238	85804	148870	128330	131810	143260	406870	452850	556240	271290	260380	256000	250370	232510	287460	--	--	BL>DM>XS>MG	-1.8115	down	-0.846117	insig	-2.09726	down	-1.25114	down	-0.96538	insig	0.285763	insig
pme0181	170.09	124	169.085	C7H11N3O2	[M+H]+	3-Methyl-L-Histidine	Amino acids and derivatives	Amino acids and derivatives	368-16-1	B	151360	150320	148680	56913	182460	158640	146860	147250	162030	233320	209740	202790	141510	138880	171480	C01152	ko00340,ko01100	DM>BL>MG>XS	-0.196661	insig	0.501722	insig	-0.018398	insig	-0.52012	insig	-0.698384	insig	-0.178263	insig	insig
pme0193	147.08	84	146.069	C5H10N2O3	[M+H]+	L-Glutamine	Amino acids and derivatives	Amino acids and derivatives	56-85-9	A	8735400	7375100	7334000	11705000	18337000	19312000	10280000	7507600	9184400	4916000	5016700	5982200	10126000	9405500	9623700	C00064	ko00220,ko00230,ko00240,ko00250,ko00630,ko00910,ko00970,ko01100,ko01230,ko02010	XS>BL>MG>DM	0.871705	insig	-0.761084	insig	-0.202213	insig	0.558871	insig	1.63279	up	1.07392	up
pme0230	268.1	136.06	267.097	C10H13N5O4	[M+H]+	Adenosine	Nucleotides and derivatives	Nucleotides and derivatives	58-61-7	A	767700	639270	953390	1003200	521660	560580	415240	547000	703710	4772800	4160500	6846000	1630400	1649700	1596800	C00212	ko00230,ko01100,ko02010	DM>MG>XS>BL	0.324007	insig	3.24362	up	0.502662	insig	-2.74095	down	-2.91961	down	-0.178655	insig
pme0257	111.02	80	112.027	C4H4N2O2	[M-H]-	Uracil	Nucleotides and derivatives	Nucleotides and derivatives	66-22-8	A	341360	282730	371230	248140	259060	399050	533330	500690	253310	329080	364120	418590	327600	318490	329690	C00106	ko00240,ko00410,ko00770,ko01100	BL>DM>MG>XS	-0.506401	insig	-0.211498	insig	-0.37115	insig	-0.159652	insig	-0.294903	insig	-0.135251	insig	insig
pme0264	243.1	127	242.09	C10H14N2O5	[M+H]+	Thymidine	Nucleotides and derivatives	Nucleotides and derivatives	50-89-5	B	242330	301880	263940	221040	195470	197150	66037	118310	78219	81007	125580	103770	215880	172250	190920	C00214	ko00240,ko01100	MG>XS>DM>BL	1.22476	up	0.241249	insig	1.62194	up	1.38069	up	0.983511	insig	-0.397184	insig
pme0274	132.1	69	131.095	C6H13NO2	[M+H]+	6-Aminocaproic acid	Organic acids	Organic acids	60-32-2	A	56669000	66669000	85089000	18414000	29211000	23209000	11733000	9899600	16813000	21159000	17487000	21341000	33786000	34187000	32793000	C02378	ko01100	MG>XS>DM>BL	0.881624	insig	0.641831	insig	2.43865	up	1.79682	up	0.239792	insig	-1.55703	down
pme0278	191.1	128	190.095	C7H14N2O4	[M+H]+	2,6-Diaminooimelic acid	Amino acids and derivatives	Amino acids and derivatives	583-93-7	B	678200	789060	907830	710940	904610	838190	1716100	1399200	1483100	1062800	881350	785530	950500	878770	967370	C00666	ko00300,ko01100,ko01110,ko01230	BL>DM>XS>MG	-0.90615	insig	-0.7524	insig	-0.95315	insig	-0.20075	insig	-0.153749	insig	0.0470002	insig	insig
pme0281	165.02	121.03	166.027	C8H6O4	[M-H]-	Terephthalic acid	Phenolic acids	Phenolic acids	100-21-0	B	6528200	4209600	4888800	1852900	3927100	2168900	3756700	4027200	3804700	4528300	4540500	6241300	4687900	4414000	5091800	C06337	ko01100	MG>DM>BL>XS	-0.543879	insig	0.401777	insig	0.431298	insig	0.0295202	insig	-0.945657	insig	-0.975177	insig	insig
pme0282	165.02	77.04	166.027	C8H6O4	[M-H]-	Phthalic acid	Organic acids	Organic acids	88-99-3	A	882860	423700	505280	181680	453730	235350	364820	578410	536680	581650	610610	716370	560460	543210	736480	C01606	ko01100,ko02010	DM>MG>BL>XS	-0.765162	insig	0.367028	insig	0.291946	insig	-0.0750819	insig	-1.13219	down	-1.05711	down
pme0295	146.08	86	145.074	C6H11NO3	[M+H]+	4-Acetamidobutyric acid	Organic acids	Organic acids	3025-96-5	B	9	147040	9	176880	223200	244160	281710	266060	244690	248470	201570	218360	257570	240750	250190	C02946	ko00330,ko01100	BL>DM>XS>MG	-0.29874	insig	-0.245626	insig	-2.42995	insig	-2.18433	insig	-0.0531135	insig	2.13121	up
pme0428	237.08	103	238.084	C12H14O5	[M-H]-	3,4,5-Trimethoxycinnamic acid	Phenolic acids	Phenolic acids	90-50-6	A	2516800	2445300	2119500	2510600	3523200	3752100	17613000	15589000	32412000	1216500	1134600	1535100	6671000	6913700	7378500	--	--	BL>XS>MG>DM	-2.74523	down	-4.07757	dwon	-3.21186	down	0.865715	insig	1.33234	up	0.466629	insig
pme0460	291.09	139.04	290.079	C15H14O6	[M+H]+	Epicatechin	Flavonoids	Flavanols	490-46-0	B	117760	108770	79052	71110	75071	41551	77167	44920	103380	72713	107270	77996	129900	145210	119070	C09727	ko00941,ko01100,ko01110	MG>DM>BL>XS	-0.264242	insig	0.194337	insig	0.438643	insig	0.244306	insig	-0.458579	insig	-0.702885	insig	insig
pme0490	124.04	78	123.032	C6H5NO2	[M+H]+	Nicotinic acid*	Others	Vitamin	59-67-6	B	3926300	4182800	4251700	4226700	3964800	4790700	3121400	2421200	3424200	2391300	2139100	2426700	3923000	3820900	3538300	C00253	ko00760,ko00960,ko01100,ko01110	XS>MG>BL>DM	0.53387	insig	-0.366107	insig	0.463107	insig	0.829214	insig	0.899977	insig	0.0707628	insig	insig
pme0500	503.16	323	504.169	C18H32O16	[M-H]-	D-(+)-Melezitose	Saccharides and Alcohols	Saccharides and Alcohols	597-12-6	B	652420	566930	838420	741740	501920	386950	415500	431170	599750	422980	576180	371540	551880	430780	499550	C08243	--	MG>XS>BL>DM	0.172925	insig	-0.0775737	insig	0.508595	insig	0.586169	insig	0.250499	insig	-0.33567	insig	insig
pme0516	179.06	87	180.063	C6H12O6	[M-H]-	Inositol	Saccharides and Alcohols	Saccharides and Alcohols	87-89-8	B	3677900	4756100	2164500	4263500	2331900	2791100	3780700	2929700	3546600	5755800	6736800	5900600	4291300	3835000	3753400	C00137	ko00052,ko00053,ko00562,ko01100,ko01110,ko02010,ko04070	DM>MG>BL>XS	-0.12795	insig	0.842564	insig	0.0472513	insig	-0.795312	insig	-0.970513	insig	-0.175201	insig	insig
pme0519	341.11	119	342.116	C12H22O11	[M-H]-	D-(+)-Sucrose*	Saccharides and Alcohols	Saccharides and Alcohols	57-50-1	A	41905000	39829000	45278000	41752000	38204000	34538000	39451000	39323000	40555000	38376000	37577000	36406000	34402000	31718000	33762000	C00089	ko00052,ko00500,ko01100,ko01110,ko02010	MG>BL>XS>DM	-0.0596727	insig	-0.086829	insig	0.0900201	insig	0.176849	insig	0.0271563	insig	-0.149693	insig	insig
pme0534	195.05	74.9	196.058	C6H12O7	[M-H]-	Gluconic acid	Saccharides and Alcohols	Saccharides and Alcohols	526-95-4	A	14271000	12849000	16410000	21261000	52687000	79254000	4581500	6533800	4700800	10317000	7770800	2565200	27290000	26400000	27076000	C00257	ko00030,ko01100,ko01110,ko01200	XS>MG>DM>BL	3.27597	up	0.384957	insig	1.46062	up	1.07566	insig	2.89101	up	1.81535	up
pme1002	138.09	103	137.084	C8H11NO	[M+H]+	L-Tyramine	Amino acids and derivatives	Amino acids and derivatives	51-67-2	A	1006200	900040	745770	779510	740520	515340	1949500	2207600	2239700	1035400	1234800	628030	1230400	1312900	1248700	C00483	ko00350,ko00950,ko01100,ko01110	BL>DM>MG>XS	-1.65206	down	-1.14218	dwon	-1.27026	down	-0.128086	insig	-0.509881	insig	-0.381795	insig
pme1014	445.3	341.3	444.303	C31H40O2	[M+H]+	Menaquinone (Vitamin K2)	Others	Vitamin	11032-49-8	B	806280	862110	720940	744290	707580	723950	694850	788340	773600	817550	764290	825800	871310	689050	695880	C00828	ko00130,ko01100,ko01110	DM>MG>BL>XS	-0.052713	insig	0.0933475	insig	0.0823339	insig	-0.0110136	insig	-0.14606	insig	-0.135047	insig	insig
pme1021	177.14	99	178.048	C6H10O6	[M-H]-	D-Glucono-1,5-lactone	Saccharides and Alcohols	Saccharides and Alcohols	90-80-2	B	288620	304050	328950	440670	657410	1010200	395300	458910	424010	401910	401100	316060	510280	462680	438660	C00198	ko00030,ko01100,ko01110,ko01200	XS>BL>DM>MG	0.72193	insig	-0.191836	insig	-0.471892	insig	-0.280056	insig	0.913766	insig	1.19382	up
pme1086	306.08	143	307.084	C10H17N3O6S	[M-H]-	Glutathione reduced form	Amino acids and derivatives	Amino acids and derivatives	70-18-8	A	2122400	2129100	2669900	1499400	1075300	1709500	996010	1291500	1557400	2486400	2150400	2024800	2028000	2493200	2457600	C00051	ko00270,ko00480,ko01100,ko02010	MG>DM>XS>BL	0.156076	insig	0.792919	insig	0.848114	insig	0.0551952	insig	-0.636843	insig	-0.692038	insig	insig
pme1109	152.06	135	151.049	C5H5N5O	[M+H]+	Guanine	Nucleotides and derivatives	Nucleotides and derivatives	73-40-5	A	14465000	13110000	8730800	14224000	11682000	20395000	6611400	6028800	7940200	20547000	41605000	32386000	23655000	22103000	19688000	C00242	ko00230,ko01100	DM>XS>MG>BL	1.16977	up	2.19962	up	0.818929	insig	-1.38069	down	-1.02985	down	0.350843	insig
pme1178	284.1	152	283.092	C10H13N5O5	[M+H]+	Guanosine	Nucleotides and derivatives	Nucleotides and derivatives	118-00-3	A	6167700	7258200	6913000	7103400	5055700	7406600	4833900	7710600	6022300	10193000	7970900	7972700	9257800	9219400	9111400	C00387	ko00230,ko01100,ko02010	DM>MG>XS>BL	0.0756015	insig	0.493346	insig	0.131516	insig	-0.36183	insig	-0.417745	insig	-0.0559149	insig	insig
pme1184	268.1	152	267.097	C10H13N5O4	[M+H]+	2'-Deoxyguanosine	Nucleotides and derivatives	Nucleotides and derivatives	961-07-9	B	185370	235350	430870	54837	39214	53085	38707	9	9	40615	9	9	117900	115670	131590	C00330	ko00230,ko01100,ko02010	MG>XS>DM>BL	1.92581	up	0.0693866	insig	4.45882	up	4.38944	up	1.85643	up	-2.53301	down
pme1194	228.1	112	227.091	C9H13N3O4	[M+H]+	2'-Deoxycytidine	Nucleotides and derivatives	Nucleotides and derivatives	951-77-9	B	126360	9	9	160770	124750	158400	247810	141530	144580	155730	300360	307900	229740	181560	244240	C00881	ko00240,ko01100,ko02010	DM>BL>XS>MG	-0.266324	insig	0.51693	insig	-2.07888	insig	-2.59581	insig	-0.783254	insig	1.81255	up
pme1210	150.06	61	149.051	C5H11NO2S	[M+H]+	L-Methionine	Amino acids and derivatives	Amino acids and derivatives	63-68-3	A	6047100	5613100	5923600	5424900	6420500	5847500	4236300	3673200	4781400	5298500	3877400	4717100	6347000	6147800	6281800	C00073	ko00270,ko00966,ko00970,ko01100,ko01110,ko01210,ko01230	XS>MG>DM>BL	0.479376	insig	0.130564	insig	0.470452	insig	0.339889	insig	0.348812	insig	0.00892365	insig	insig
pme1261	206.14	76	205.131	C9H19NO4	[M+H]+	D-Panthenol	Saccharides and Alcohols	Saccharides and Alcohols	81-13-0	B	13383	28122	19612	67586	42921	48833	34300	14141	8503.4	21372	42670	20815	26750	29007	41352	C05944	ko00770	XS>DM>MG>BL	1.48448	up	0.57548	insig	0.10202	insig	-0.47346	insig	0.909003	insig	1.38246	up
pme1286	385.13	250	384.122	C14H20N6O5S	[M+H]+	S-(5'-Adenosy)-L-homocysteine	Amino acids and derivatives	Amino acids and derivatives	979-92-0	A	1527100	1620300	1669100	2161800	1839400	2026400	830030	806220	1371000	1044500	700830	598730	1644800	1539700	1802500	C00021	ko00270,ko01100,ko01230	XS>MG>BL>DM	1.00314	up	-0.359435	insig	0.67954	insig	1.03898	up	1.36257	up	0.323599	insig
pme1306	250.05	134	249.04	C8H12NO6P	[M+H]+	Pyridoxine-5'-phosphate	Others	Vitamin	447-05-2	B	67926	71389	66136	133040	96579	112270	45684	78417	55205	58577	53314	43539	79678	94702	75780	C00627	ko00750,ko01100	XS>MG>BL>DM	0.931104	insig	-0.206159	insig	0.196371	insig	0.402529	insig	1.13726	up	0.734734	insig
pme1373	306.05	110	307.057	C9H14N3O7P	[M-H]-	2'-Deoxycytidine-5'-monophosphate	Nucleotides and derivatives	Nucleotides and derivatives	1032-65-1	A	431820	433370	476540	369660	627570	901800	519060	418850	580370	349000	319320	310530	329350	405270	550010	C00239	ko00240,ko01100	XS>BL>MG>DM	0.322825	insig	-0.633278	insig	-0.178343	insig	0.454935	insig	0.956103	insig	0.501168	insig	insig
pme1383	170.08	134.1	169.074	C8H11NO3	[M+H]+	Pyridoxine	Others	Vitamin	65-23-6	B	5236400	4793900	3198000	2607600	6569900	3768400	5443500	5892600	2906600	7457000	8647900	8542500	6930300	6458200	6735300	C00314	ko00750,ko01100	DM>BL>MG>XS	-0.137727	insig	0.791213	insig	-0.106595	insig	-0.897808	insig	-0.92894	insig	-0.0311324	insig	insig
pme1419	164.07	104	163.067	C6H13NO2S	[M+H]+	L-Methionine methyl ester	Amino acids and derivatives	Amino acids and derivatives	10332-17-9	A	44697000	38565000	40610000	18115000	22961000	17727000	18008000	15544000	16345000	34772000	36500000	33941000	33336000	31868000	32283000	--	--	MG>DM>XS>BL	0.236937	insig	1.07629	up	1.31183	up	0.235537	insig	-0.839351	insig	-1.07489	down
pme1439	165.05	119	164.047	C9H8O3	[M+H]+	p-Coumaric acid	Phenolic acids	Phenolic acids	501-98-4	A	2772600	2587000	3323300	14588000	6007300	7642700	2182800	1659800	2347800	8767400	5724800	1690400	4625900	4583700	4282900	C00811	ko00130,ko00350,ko00940,ko00950,ko00998,ko01100,ko01110	XS>DM>MG>BL	2.18953	up	1.38634	insig	0.488144	insig	-0.898195	insig	0.803194	insig	1.70139	up
pme1474	298.1	136	297.09	C11H15N5O3S	[M+H]+	5'-Deoxy-5'-(methylthio)adenosine	Nucleotides and derivatives	Nucleotides and derivatives	2457-80-9	A	10817000	17919000	14005000	23935000	26263000	49661000	7789900	7363800	9620100	43421000	58615000	33768000	31087000	31247000	29430000	C00170	ko00270,ko00908,ko01100	DM>XS>MG>BL	2.01108	up	2.45464	up	0.786805	insig	-1.66783	down	-0.443562	insig	1.22427	up
pme1540	625.18	317	624.169	C28H32O16	[M+H]+	Isorhamnetin-3-O-neohesperidoside	Flavonoids	Flavonols	55033-90-4	A	185630	251990	136710	183490	171920	108200	220280	275170	186580	114370	103970	81733	199510	165600	206640	--	--	BL>MG>XS>DM	-0.556924	insig	-1.18452	dwon	-0.247955	insig	0.936566	insig	0.627598	insig	-0.308968	insig
pme1654	209.12	59.02	210.126	C12H18O3	[M-H]-	Jasmonic acid	Organic acids	Organic acids	77026-92-7	B	9	9	9	144630	196710	205870	2819200	4152600	3116100	3079100	3152800	4328800	2093600	2078400	2296300	C08491	ko00592,ko01100,ko01110,ko04075	DM>BL>XS>MG	-4.20439	down	0.0660796	insig	-18.5112	down	-18.5773	down	-4.27047	down	14.3068	up
pme1691	147.13	87.2	146.118	C7H16NO2	[M+H]+	Acetylcholine	Alkaloids	Alkaloids	60-31-1	A	6709000	6640500	5163700	10017000	8164800	6674300	9911700	11686000	10117000	8249000	8935100	8606700	9055000	9906300	9137500	C01996	ko00564	BL>DM>XS>MG	-0.351552	insig	-0.298295	insig	-0.776597	insig	-0.478302	insig	-0.0532566	insig	0.425046	insig	insig
pme1730	117	59	118.027	C4H6O4	[M-H]-	D-Erythronolactone	Organic acids	Organic acids	15667-21-7	B	96622	144470	177920	91497	227560	123730	226170	158260	231270	204330	178370	185610	93960	144480	154810	--	--	BL>DM>XS>MG	-0.475615	insig	-0.115549	insig	-0.555236	insig	-0.439687	insig	-0.360065	insig	0.0796213	insig	insig
pme1816	353.09	191	354.095	C16H18O9	[M-H]-	Neochlorogenic acid(5-O-Caffeoylquinic acid)	Phenolic acids	Phenolic acids	906-33-2	B	360500	594000	276220	1461700	946190	1465000	1023900	1280100	793100	1378300	550970	405750	793670	907500	855560	C17147	--	XS>BL>DM>MG	0.322493	insig	-0.407483	insig	-1.33142	down	-0.923932	insig	0.729976	insig	1.65391	up
pme1841	103.12	86.1	102.116	C5H14N2	[M+H]+	Cadaverine	Alkaloids	Phenolamine	462-94-2	B	38275	27752	25643	42540	52059	88246	40183	38654	28051	22041	19263	12699	52288	32582	38533	C01672	ko00310,ko00480,ko00960,ko01100,ko01110	XS>BL>MG>DM	0.774521	insig	-0.984988	insig	-0.221578	insig	0.76341	insig	1.75951	up	0.9961	insig
pme1974	87.01	43	88.016	C3H4O3	[M-H]-	Pyruvic acid	Organic acids	Organic acids	127-17-3	B	234460	233370	534070	321160	282890	344740	558430	429280	347580	407290	321630	215130	288810	377320	245860	C00022	ko00010,ko00020,ko00030,ko00040,ko00053,ko00250,ko00260,ko00261,ko00270,ko00290,ko00330,ko00350,ko00360,ko00430,ko00440,ko00620,ko00630,ko00650,ko00660,ko00710,ko00730,ko00760,ko00770,ko00900,ko01100,ko01110,ko01200,ko01210,ko01230,ko01502	BL>MG>XS>DM	-0.492992	insig	-0.500218	insig	-0.414415	insig	0.0858033	insig	0.00722553	insig	-0.0785778	insig	insig
pme1975	103	59	104.06	C3H4O4	[M-H]-	Malonic acid	Organic acids	Organic acids	141-82-2	A	700200	9	755450	1294900	815090	1102500	390650	416760	505170	660730	399070	555360	1073000	883000	967660	C00383	ko00061,ko00240,ko00410,ko01100,ko01212	XS>DM>MG>BL	1.29129	up	0.299272	insig	0.149267	insig	-0.150005	insig	0.992015	insig	1.14202	insig
pme1987	88.05	71	89.048	C3H7NO2	[M-H]-	L-Alanine	Amino acids and derivatives	Amino acids and derivatives	56-41-7	A	37775	30651	40201	33685	52786	37515	22422	20904	24802	65393	51096	79805	32410	21200	47012	C00041	ko00250,ko00270,ko00430,ko00450,ko00710,ko00970,ko00998,ko01100,ko01110,ko01200,ko01230,ko01502,ko02010,ko04122	DM>XS>MG>BL	0.863857	insig	1.5267	up	0.673063	insig	-0.853633	insig	-0.662839	insig	0.190794	insig
pme2024	177.1	160	176.095	C10H12N2O	[M+H]+	Serotonin	Alkaloids	Plumerane	50-67-9	A	17231000	16660000	16636000	20504000	23481000	28996000	19975000	18308000	20592000	26288000	23788000	26364000	26906000	25689000	24676000	C00780	ko00380,ko01100	DM>XS>BL>MG	0.309866	insig	0.376673	insig	-0.220601	insig	-0.597273	insig	-0.0668069	insig	0.530466	insig	insig
pme2117	426	159	427.029	C10H15N5O10P2	[M-H]-	Adenosine 5'-diphosphate	Nucleotides and derivatives	Nucleotides and derivatives	58-64-0	A	1338500	1238100	1328000	1360700	1337400	1024900	1603800	1187700	2053400	1492100	1522500	1295100	902050	1085500	1088800	C00008	ko00190,ko00195,ko00230,ko00908,ko01100,ko01110	BL>DM>MG>XS	-0.380001	insig	-0.168879	insig	-0.311292	insig	-0.142413	insig	-0.211122	insig	-0.0687091	insig	insig
pme2122	112.09	95	111.08	C5H9N3	[M+H]+	Histamine	Amino acids and derivatives	Amino acids and derivatives	51-45-6	B	88072	93471	120460	121710	178350	154780	83021	79792	91382	90891	66949	98876	90645	99847	88862	C00388	ko00340,ko01100,ko01110	XS>MG>DM>BL	0.839423	insig	0.0142376	insig	0.248627	insig	0.23439	insig	0.825186	insig	0.590796	insig	insig
pme2237	181.07	101	182.079	C6H14O6	[M-H]-	Dulcitol*	Saccharides and Alcohols	Saccharides and Alcohols	608-66-2	B	455860	364190	384670	143910	127180	111370	161870	171680	180680	121590	159550	191490	179230	182530	177190	C01697	ko00052,ko01100	MG>BL>DM>XS	-0.427105	insig	-0.121703	insig	1.22821	up	1.34991	up	-0.305402	insig	-1.65532	down
pme2244	190.09	118.07	189.07	C11H11NO2	[M+H]+	3-Indolepropionic acid	Alkaloids	Plumerane	830-96-6	A	1724900	1957100	2106200	1739200	1887200	1954200	1195800	823400	1287900	554500	434060	605070	1538000	1438300	1466900	--	--	MG>XS>BL>DM	0.754854	insig	-1.05325	dwon	0.807548	insig	1.8608	up	1.8081	up	-0.0526945	insig
pme2268	138.05	94.07	137.048	C7H7NO2	[M+H]+	Trigonelline	Alkaloids	Alkaloids	535-83-1	A	24120000	22080000	23449000	24407000	25169000	31191000	22040000	22558000	19343000	22071000	22332000	23084000	24020000	23190000	22254000	C01004	ko00760	XS>MG>DM>BL	0.337025	insig	0.0778683	insig	0.123361	insig	0.045493	insig	0.259156	insig	0.213663	insig	insig
pme2362	151.04	107	152.047	C8H8O3	[M-H]-	Mandelic acid	Phenolic acids	Phenolic acids	90-64-2	B	166890	77950	9	192620	291370	325790	299250	257680	158840	238330	225440	279490	173570	230600	273920	C01984	--	XS>DM>BL>MG	0.178034	insig	0.0543709	insig	-1.5476	insig	-1.60197	insig	0.123663	insig	1.72564	insig	insig
pme2380	145.01	101	146.022	C5H6O5	[M-H]-	α-Ketoglutaric acid	Organic acids	Organic acids	328-50-7	A	911410	843750	997810	1023000	1023400	1013800	929290	986990	1158000	960460	894740	785500	1460400	953630	1151000	C00026	ko00020,ko00040,ko00053,ko00220,ko00250,ko00300,ko00310,ko00340,ko00430,ko00630,ko00650,ko00660,ko01100,ko01110,ko01200,ko01210,ko01230	BL>XS>MG>DM	-0.00662263	insig	-0.219328	insig	-0.15926	insig	0.0600685	insig	0.212706	insig	0.152637	insig	insig
pme2433	106.09	88	105.079	C4H11NO2	[M+H]+	Diethanolamine	Others	Others	111-42-2	B	285200	187070	245140	176010	253010	261620	359580	248380	329610	224500	210240	145590	246060	223390	200980	C06772	ko00564	BL>MG>XS>DM	-0.440993	insig	-0.692053	insig	-0.386129	insig	0.305924	insig	0.25106	insig	-0.054864	insig	insig
pme2459	449.11	287.2	448.101	C21H20O11	[M+H]+	Luteolin-7-O-glucoside (Cynaroside)	Flavonoids	Flavonoid	5373-11-5	B	303490	292770	391010	655030	575860	329440	471630	307160	422550	504500	739480	505580	625700	733620	639170	C03951	ko00944	DM>XS>BL>MG	0.377207	insig	0.542348	insig	-0.283128	insig	-0.825476	insig	-0.165141	insig	0.660335	insig	insig
pme2493	579.17	287.1	578.164	C27H30O14	[M+H]+	Kaempferol-3,7-O-dirhamnoside (Kaempferitrin)	Flavonoids	Flavonols	482-38-2	B	114530	61825	45214	66790	48020	82812	127940	154300	98350	9	9	9	139350	114270	102850	C16981	--	BL>MG>XS>DM	-0.945494	insig	-13.783	dwon	-0.780482	insig	13.0025	up	12.8375	up	-0.165012	insig
pme2527	133	116	132.09	C5H12N2O2	[M+H]+	L-Ornithine	Amino acids and derivatives	Amino acids and derivatives	70-26-8	A	3078000	2738800	2716200	2586700	3542900	3301600	4779100	3548900	3314600	3745400	3266300	3676900	3069000	2890000	2827800	C00077	ko00220,ko00330,ko00472,ko00480,ko01100,ko01110,ko01210,ko01230,ko02010	BL>DM>XS>MG	-0.3039	insig	-0.12334	insig	-0.448288	insig	-0.324948	insig	-0.18056	insig	0.144388	insig	insig
pme2550	173.02	137	174.016	C6H6O6	[M-H]-	Cis-Aconitic acid	Organic acids	Organic acids	585-84-2	B	9	32646	15643	48369	33119	23476	50232	107520	51937	44199	43660	39432	32957	15360	30659	C00417	ko00020,ko00630,ko00660,ko01100,ko01110,ko01210	BL>DM>XS>MG	-0.998357	insig	-0.720121	insig	-2.11822	insig	-1.3981	insig	-0.278236	insig	1.11986	insig	insig
pme2563	249.06	128	250.062	C8H14N2O5S	[M-H]-	γ-Glu-Cys	Amino acids and derivatives	Amino acids and derivatives	636-58-8	A	68936	58731	54188	21794	35159	33239	56166	37932	40566	9	40558	63495	56091	77222	61041	C00669	ko00480,ko01100	MG>BL>DM>XS	-0.578293	insig	-0.371921	insig	0.433424	insig	0.805345	insig	-0.206372	insig	-1.01172	down
pme2596	184.06	148	183.053	C8H9NO4	[M+H]+	4-Pyridoxic acid	Others	Vitamin	82-82-6	B	3647500	3602200	3336900	1431500	1549000	1604700	862900	950070	1489100	2737300	2280000	2122300	2570300	2480400	2898800	C00847	ko00750,ko01100	MG>DM>XS>BL	0.473614	insig	1.11247	up	1.6808	up	0.568324	insig	-0.638859	insig	-1.20718	down
pme2601	89	59	90.032	C3H6O3	[M-H]-	3-Hydroxypropanoic acid*	Organic acids	Organic acids	503-66-2	B	464810	588710	581620	683510	657320	735150	918590	657690	997830	867660	885350	940360	610470	587390	569590	C01013	ko00240,ko00410,ko00640,ko01100,ko01200	DM>BL>XS>MG	-0.310281	insig	0.0653387	insig	-0.65466	insig	-0.719998	insig	-0.37562	insig	0.344378	insig	insig
pme2617	166.05	102	165.046	C5H11NO3S	[M+H]+	L-Methionine Sulfoxide	Amino acids and derivatives	Amino acids and derivatives	3226-65-1	A	3557600	3323800	3296500	3308600	3503100	3570500	3424600	3170400	3329000	3384700	3378700	3274400	3581000	3347600	3672200	C02989	ko00270	XS>MG>DM>BL	0.0651185	insig	0.0164495	insig	0.0364463	insig	0.0199968	insig	0.0486691	insig	0.0286723	insig	insig
pme2651	742.1	620.1	743.075	C21H28N7O17P3	[M-H]-	NADP (Nicotinamide adenine dinucleotide phosphate)	Nucleotides and derivatives	Nucleotides and derivatives	53-59-8	B	299970	442270	363510	496380	449900	436750	834840	705140	668860	502410	586870	439800	325360	313580	469400	C00006	ko00195,ko00480,ko00760,ko01100	BL>DM>XS>MG	-0.675456	insig	-0.530625	insig	-0.998264	insig	-0.467639	insig	-0.144831	insig	0.322807	insig	insig
pme2693	131.12	114.09	130.111	C6H14N2O	[M+H]+	N-Acetylputrescine	Alkaloids	Phenolamine	18233-70-0	B	70170	53121	48282	9	45241	98176	225650	133280	58320	25119	86439	97693	75471	44819	48058	C02714	ko00330,ko01100	BL>DM>MG>XS	-1.54061	insig	-0.995678	insig	-1.28209	insig	-0.286412	insig	-0.544928	insig	-0.258516	insig	insig
pme2732	187.1	141	186.068	C12H10O2	[M+H]+	1-Naphthylacetic acid	Organic acids	Organic acids	86-87-3	B	115870	58716	104010	32741	22338	24852	9	9	9	17589	9	9	53753	57984	51394	C13014	--	MG>XS>DM>BL	11.5316	up	9.34897	insig	13.3329	up	3.98395	up	2.18261	up	-1.80135	down
pme2735	399.2	250	398.137	C15H22N6O5S	[M+H]+	S-Adenosyl-L-methionine	Amino acids and derivatives	Amino acids and derivatives	29908-03-0	A	951970	1532900	1141800	1431600	1334900	2960300	903100	949040	906660	2300000	2318700	1725600	1399100	1795600	2270500	C00019	ko00261,ko00270,ko00330,ko00908,ko01100,ko01110,ko01230,ko04122	DM>XS>MG>BL	1.05369	up	1.20142	up	0.394605	insig	-0.806816	insig	-0.147732	insig	0.659084	insig
pme2743	194.08	91	193.074	C10H11NO3	[M+H]+	N-Phenylacetylglycine	Amino acids and derivatives	Amino acids and derivatives	500-98-1	A	9417100	11052000	12971000	8406100	4844100	8503600	1030900	824310	1347700	4647700	2375000	2873200	7565800	7279700	8203400	C05598	ko00360	MG>XS>DM>BL	2.76381	up	1.62745	up	3.38412	up	1.75668	up	1.13636	up	-0.620312	insig
pme2746	784.15	437	785.157	C27H33N9O15P2	[M-H]-	Riboflavin 5'-Adenosine Diphosphate	Nucleotides and derivatives	Nucleotides and derivatives	146-14-5	A	1329800	1187000	1536700	1571600	1244600	1505900	1386400	1251200	1217800	1616500	1376900	1462000	1272000	1570100	1642100	C00016	ko00740,ko01100,ko01110	DM>XS>MG>BL	0.164852	insig	0.208674	insig	0.0722876	insig	-0.136387	insig	-0.0438225	insig	0.0925643	insig	insig
pme2755	222	144	221.09	C8H15NO6	[M+H]+	N-Acetyl-D-glucosamine	Saccharides and Alcohols	Saccharides and Alcohols	7512-17-6	B	7743800	7667600	7454400	7799600	8043400	7966600	7331300	7266900	6696600	7243400	7419900	7516100	8069900	7114200	8160500	C00140	ko00520,ko01100,ko02010	XS>MG>DM>BL	0.161042	insig	0.0587192	insig	0.10269	insig	0.0439711	insig	0.102323	insig	0.058352	insig	insig
pme2761	161	73	162.016	C5H6O6	[M-H]-	4-Hydroxy-2-oxoglutaric acid	Organic acids	Organic acids	1187-99-1	B	1356500	1764600	879700	1491700	1586900	1681400	1732900	1722000	2039000	2079100	2143400	2258800	1993600	1967300	2133200	C01127	ko00630,ko01100	DM>BL>XS>MG	-0.206869	insig	0.238453	insig	-0.457542	insig	-0.695995	insig	-0.445322	insig	0.250673	insig	insig
pme2827	239	223	240.245	C16H32O	[M-H]-	Palmitaldehyde	Others	Others	629-80-1	B	3691700	3669600	3548700	3656100	3858300	3748300	3985000	4396600	4340200	4142700	3965200	3931800	4034100	4339400	4321000	C00517	ko00071	BL>DM>XS>MG	-0.17575	insig	-0.0795034	insig	-0.221652	insig	-0.142148	insig	-0.0962467	insig	0.0459016	insig	insig
pme2828	140	99	139.027	C6H5NO3	[M+H]+	4-Nitrophenol	Phenolic acids	Phenolic acids	100-02-7	B	13702000	13721000	11133000	10436000	4404300	10536000	14279000	14232000	15431000	16752000	16070000	13920000	14965000	14356000	14504000	C00870	--	DM>BL>MG>XS	-0.792119	insig	0.0891189	insig	-0.188645	insig	-0.277764	insig	-0.881238	insig	-0.603474	insig	insig
pme2836	178.09	160	177.079	C10H11NO2	[M+H]+	5-Hydroxytryptophol	Alkaloids	Plumerane	154-02-9	B	165110	231330	271730	248330	162470	197470	431910	433850	782720	284220	341760	258190	204540	264090	285910	--	--	BL>DM>MG>XS	-1.43835	down	-0.898741	insig	-1.30285	down	-0.404109	insig	-0.539612	insig	-0.135503	insig
pme2890	269.06	136	268.055	C8H16N2O4S2	[M+H]+	L-Homocystine	Amino acids and derivatives	Amino acids and derivatives	626-72-2	A	758480	588710	589440	770730	645780	989350	865380	612020	738260	1485700	2690700	2522800	1159400	1425800	1120100	C01817	ko00270	DM>XS>BL>MG	0.118816	insig	1.59625	up	-0.194188	insig	-1.79044	down	-1.47744	down	0.313004	insig
pme2914	161.05	99	162.053	C6H10O5	[M-H]-	3-Hydroxy-3-methylpentane-1,5-dioic acid	Amino acids and derivatives	Amino acids and derivatives	503-49-1	B	1123300	1714700	1492600	2007300	1404900	3462500	788870	823600	901760	1059200	1094200	1033000	1760500	1499500	1803600	C03761	--	XS>MG>DM>BL	1.45118	up	0.341811	insig	0.78445	insig	0.44264	insig	1.10937	up	0.66673	insig
pme2993	193.05	133	192.042	C10H8O4	[M+H]+	Scopoletin (7-Hydroxy-5-methoxycoumarin)*	Lignans and Coumarins	Coumarins	92-61-5	B	3014100	3787500	4480600	1984200	1222500	2742000	232730	213050	353260	949030	549840	828160	2307700	1991600	2223900	C01752	ko00940,ko01110	MG>XS>DM>BL	2.89623	up	1.54215	up	3.81964	up	2.27749	up	1.35408	up	-0.923402	insig
pme3007	402.99	159	404.002	C9H14N2O12P2	[M-H]-	Uridine 5'-diphosphate	Nucleotides and derivatives	Nucleotides and derivatives	27821-45-0	B	425360	378460	329180	329030	413010	313650	339810	337990	295650	304200	357420	316600	291380	382590	326700	C00015	ko00240,ko00908,ko01100	MG>XS>DM>BL	0.117007	insig	0.00705208	insig	0.218969	insig	0.211917	insig	0.109955	insig	-0.101962	insig	insig
pme3009	175.02	99	174.016	C6H6O6	[M+H]+	Trans-Citridic acid	Organic acids	Organic acids	4023-65-8	A	2032400	2091800	1844900	1669200	681660	1662100	2224100	2223300	2365000	2689000	2542400	2260800	2239800	2140800	2372600	C02341	ko00660,ko01100	DM>BL>MG>XS	-0.763496	insig	0.137226	insig	-0.19065	insig	-0.327876	insig	-0.900723	insig	-0.572847	insig	insig
pme3017	104.07	58	103.063	C4H9NO2	[M+H]+	2-Aminoisobutyric acid	Amino acids and derivatives	Amino acids and derivatives	62-57-7	A	21797000	21120000	19956000	19695000	21690000	22179000	22618000	21137000	18184000	25316000	23100000	23446000	22877000	21938000	22634000	C03665	--	DM>XS>MG>BL	0.0373618	insig	0.214381	insig	0.0215925	insig	-0.192788	insig	-0.177019	insig	0.0157693	insig	insig
pme3033	104.07	86	103.063	C4H9NO2	[M+H]+	N,N-Dimethylglycine	Amino acids and derivatives	Amino acids and derivatives	1118-68-9	A	1916100	1881500	1755500	1633300	1767400	2506000	1713700	1745800	1784300	2521500	2424700	2688200	2228100	2068100	2239600	C01026	ko00260,ko01100	DM>XS>MG>BL	0.17174	insig	0.541902	insig	0.0826807	insig	-0.459221	insig	-0.370162	insig	0.089059	insig	insig
pme3083	164.04	120	165.043	C8H7NO3	[M-H]-	2-(Formylamino)benzoic acid	Phenolic acids	Phenolic acids	3342-77-6	B	862330	669990	672250	633490	329560	511950	590080	650510	604100	826530	605170	509050	667500	858220	656350	C05653	ko00380,ko01100	MG>DM>BL>XS	-0.322663	insig	0.0732359	insig	0.257119	insig	0.183883	insig	-0.395899	insig	-0.579782	insig	insig
pme3096	118	74	119.022	C3H5NO4	[M-H]-	Aminomalonic acid	Organic acids	Organic acids	1068-84-4	A	1716500	2049100	2002000	2896100	3539500	3108300	4123600	3327200	4603800	4053000	4190800	4537700	3186600	3538400	3750500	C00872	--	DM>BL>XS>MG	-0.336933	insig	0.0844734	insig	-1.06354	down	-1.14801	down	-0.421406	insig	0.726608	insig
pme3154	147.07	59.01	148.074	C6H12O4	[M-H]-	Mevalonic acid	Organic acids	Organic acids	150-97-0	A	1128700	1128700	829480	1166100	1180700	1044500	1536300	1067600	1223800	996710	1056700	1150800	1033200	1060800	1026600	C00418	ko00900,ko01100,ko01110	BL>XS>DM>MG	-0.174639	insig	-0.256509	insig	-0.310328	insig	-0.0538193	insig	0.0818697	insig	0.135689	insig	insig
pme3174	324.06	112	323.052	C9H14N3O8P	[M+H]+	Cytidine 5'-monophosphate(Cytidylic acid)	Nucleotides and derivatives	Nucleotides and derivatives	63-37-6	B	44284	61119	45192	97254	160920	145480	120820	194360	191600	80794	174150	135580	142090	127030	116040	C00055	ko00240,ko01100	BL>XS>DM>MG	-0.32824	insig	-0.375948	insig	-1.75069	down	-1.37474	down	0.047708	insig	1.42245	up
pme3184	332.08	136	331.068	C10H14N5O6P	[M+H]+	2'-Deoxyadenosine-5'-monophosphate	Nucleotides and derivatives	Nucleotides and derivatives	653-63-4	A	1038400	1276700	1423300	1241400	1177200	1389600	884620	944110	1322200	1987200	1207300	1318900	1592500	1280600	1451000	C00360	ko00230,ko01100	DM>XS>MG>BL	0.273332	insig	0.518437	insig	0.246643	insig	-0.271794	insig	-0.245105	insig	0.0266883	insig	insig
pme3186	169	79	169.998	C3H7O6P	[M-H]-	DL-Glyceraldehyde-3-phosphate	Organic acids	Organic acids	591-59-3	A	387590	448680	252220	475960	483840	508720	664450	557760	551600	367930	477530	308570	636040	562400	492280	C00661	--	BL>XS>DM>MG	-0.272489	insig	-0.620171	insig	-0.704523	insig	-0.0843526	insig	0.347682	insig	0.432035	insig	insig
pme3188	323.03	211	324.036	C9H13N2O9P	[M-H]-	Uridine 5'-monophosphate	Nucleotides and derivatives	Nucleotides and derivatives	58-97-9	B	155030	231060	246340	286130	235790	672790	358610	527030	341700	403070	531700	593660	438260	528620	658580	C00105	ko00240,ko01100	DM>BL>XS>MG	-0.0388745	insig	0.316516	insig	-0.956557	insig	-1.27307	down	-0.35539	insig	0.917683	insig
pme3200	74	57	73.097	C2H7N3	[M+H]+	1-methylguanidine	Nucleotides and derivatives	Nucleotides and derivatives	471-29-4	B	241070	266650	188410	164940	155580	166430	120640	147070	124230	183550	183230	179390	183220	199440	162480	C02294	--	MG>DM>XS>BL	0.313141	insig	0.478717	insig	0.828724	insig	0.350007	insig	-0.165576	insig	-0.515583	insig	insig
pme3207	141.02	59	142.027	C6H6O4	[M-H]-	Muconic acid	Organic acids	Organic acids	1119-72-8	A	377840	376660	484090	731710	372690	138970	670590	889290	668820	758770	464520	442700	277800	235400	311080	C02480	ko01100	BL>DM>XS>MG	-0.841947	insig	-0.419823	insig	-0.847504	insig	-0.427681	insig	-0.422124	insig	0.00555697	insig	insig
pme3311	339	97	340.12	C6H14O12P2	[M-H]-	D-Fructose-1,6-biphosphate	Saccharides and Alcohols	Saccharides and Alcohols	488-69-7	B	687840	841130	707990	527120	1098100	896650	1350800	1575100	1236800	719500	802780	1206900	1009700	841600	1021500	C00354	ko00400,ko00710,ko01100,ko01110,ko01200	BL>DM>XS>MG	-0.723026	insig	-0.609052	insig	-0.89598	insig	-0.286928	insig	-0.113974	insig	0.172954	insig	insig
pme3313	259	97	260.03	C6H13O9P	[M-H]-	D-Fructose 6-phosphate*	Saccharides and Alcohols	Saccharides and Alcohols	643-13-0	B	1628700	1903900	1500300	1738300	1943700	2479600	2500600	2284500	2237300	1871700	2603200	2100700	2019500	2398700	2441100	C00085	ko00052,ko00500,ko00710,ko01100,ko01110,ko01200	BL>DM>XS>MG	-0.188659	insig	-0.0948416	insig	-0.480574	insig	-0.385733	insig	-0.0938175	insig	0.291915	insig	insig
pme3337	384.12	252	383.108	C14H17N5O8	[M+H]+	Succinyladenosine	Nucleotides and derivatives	Nucleotides and derivatives	4542-23-8	A	199030	268730	213560	1282600	690630	853640	76144	63409	110270	376290	467970	563250	568320	502210	582380	--	--	XS>DM>MG>BL	3.50023	up	2.49417	up	1.44743	up	-1.04674	down	1.00606	up	2.0528	up
pme3382	160.06	98	161.069	C6H11NO4	[M-H]-	N-Acetyl-L-threonine	Amino acids and derivatives	Amino acids and derivatives	17093-74-2	B	119930	191900	121060	9	68918	145560	120480	82428	163250	36339	180810	80019	89391	133180	162590	--	--	MG>BL>DM>XS	-0.771576	insig	-0.301188	insig	0.241534	insig	0.542722	insig	-0.470389	insig	-1.01311	insig	insig
pme3388	189.13	144	188.127	C7H16N4O2	[M+H]+	Homoarginine	Amino acids and derivatives	Amino acids and derivatives	156-86-5	A	514690	534130	479190	822830	1060500	1538200	704250	559920	566040	470280	457590	549700	672910	646080	774630	C01924	--	XS>BL>MG>DM	0.902632	insig	-0.308783	insig	-0.260355	insig	0.0484275	insig	1.21142	up	1.16299	up
pme3437	213.08	154.1	212.068	C10H12O5	[M+H]+	Eudesmic acid (3,4,5-trimethoxybenzoic acid)	Phenolic acids	Phenolic acids	118-41-2	B	50598	9	9	188400	267600	374150	2116500	1827300	3521700	1437200	1903100	1738900	1021400	1092000	915540	--	--	BL>DM>XS>MG	-3.16879	down	-0.555638	insig	-7.2045	down	-6.64886	down	-2.61316	down	4.03571	up
pme3443	207.07	192	208.074	C11H12O4	[M-H]-	Sinapinaldehyde	Phenolic acids	Phenolic acids	4206-58-0	B	6826900	10142000	8475700	14109000	3731900	7897300	1120000	1024900	1650900	3481500	2110800	2486400	5647800	6361200	7031300	C05610	ko00940,ko01100,ko01110	XS>MG>DM>BL	2.76144	up	1.08972	up	2.74488	up	1.65516	up	1.67172	up	0.0165517	insig
pme3472	271.09	107.6	272.09	C12H16O7	[M-H]-	Arbutin	Phenolic acids	Phenolic acids	497-76-7	B	1173200	1061500	872810	829740	969930	1206900	1129800	883940	946430	1153900	1047400	1012700	993270	1217000	1173900	C06186	ko00010	DM>MG>XS>BL	0.0224385	insig	0.11869	insig	0.070079	insig	-0.0486109	insig	-0.0962514	insig	-0.0476405	insig	insig
pme3705	193.04	73	194.043	C6H10O7	[M-H]-	D-Glucoronic acid*	Saccharides and Alcohols	Saccharides and Alcohols	6556-12-3	B	4817200	4004000	4472700	1365800	2064000	1527700	4531800	5580900	7539200	2620800	2408300	2353300	3722000	3897900	3875900	C00191	ko00040,ko00053,ko00520,ko00562,ko01100	BL>MG>DM>XS	-1.83214	down	-1.25766	dwon	-0.409059	insig	0.848603	insig	-0.574477	insig	-1.42308	down
pme3732	244.09	112	243.086	C9H13N3O5	[M+H]+	Cytidine	Nucleotides and derivatives	Nucleotides and derivatives	65-46-3	A	2368300	1787300	2197300	2028600	2477900	2700600	3022600	3229200	3101600	1843400	1667100	2936500	1523700	2438800	1815000	C00475	ko00240,ko01100,ko02010	BL>XS>DM>MG	-0.376072	insig	-0.536863	insig	-0.558076	insig	-0.0212127	insig	0.160791	insig	0.182004	insig	insig
pme3827	198.08	152.2	197.069	C9H11NO4	[M+H]+	3,4-Dihydroxy-L-phenylalanine	Amino acids and derivatives	Amino acids and derivatives	59-92-7	B	1246700	698400	969770	4495700	1143100	3086700	418960	332000	482650	230320	500010	357330	996070	740210	805740	C00355	ko00350,ko00950,ko00965,ko01100,ko01110	XS>MG>BL>DM	2.82235	up	-0.181659	insig	1.24055	up	1.4222	up	3.00401	up	1.58181	up
pme3961	252.11	136	251.102	C10H13N5O3	[M+H]+	2'-Deoxyadenosine	Nucleotides and derivatives	Nucleotides and derivatives	958-09-8	B	157910	115180	165550	9	9	4860600	9	9	9	193600	202050	303400	681350	588330	701110	C00559	ko00230,ko01100,ko02010	XS>DM>MG>BL	17.4578	insig	14.6601	up	13.9878	up	-0.672358	insig	2.79767	insig	3.47003	insig
pme3967	312.13	180	311.123	C12H17N5O5	[M+H]+	2-(Dimethylamino)guanosine	Nucleotides and derivatives	Nucleotides and derivatives	2140-67-2	A	4526500	4704000	3395200	4659000	5660100	6119900	2426700	2455800	2532600	2624400	3087500	3294600	4749600	4325500	4543400	--	--	XS>MG>DM>BL	1.14858	up	0.2805	insig	0.767825	insig	0.487325	insig	0.868084	insig	0.380759	insig
pme3968	166.07	149.05	165.065	C6H7N5O	[M+H]+	7-Methylguanine	Nucleotides and derivatives	Nucleotides and derivatives	578-76-7	B	46984	29871	23593	56177	80938	122080	50367	62010	55956	55715	81889	87475	96069	90012	82310	C02242	--	XS>DM>BL>MG	0.62272	insig	0.419113	insig	-0.744869	insig	-1.16398	down	0.203606	insig	1.36759	up
pmf0440	163.08	91.1	162.068	C10H10O2	[M+H]+	4-MethoxycinnaMaldehyde	Phenolic acids	Phenolic acids	1963-36-6	B	34163	57391	44715	48909	41569	51325	60722	56143	72257	55457	56672	68173	61715	83432	78298	C10475	--	BL>DM>XS>MG	-0.415429	insig	-0.0689018	insig	-0.47286	insig	-0.403958	insig	-0.346527	insig	0.0574307	insig	insig
pmn001319	413.12	398.1	414.131	C22H22O8	[M-H]-	1-O-Feruloyl-3-O-p-Coumaroylglycerol	Phenolic acids	Phenolic acids	-	A	90419	92570	28832	3349500	84419	1170300	306020	151730	226050	194950	393570	55860	508590	489590	501030	--	--	XS>BL>DM>MG	2.75131	insig	-0.0856627	insig	-1.69073	down	-1.60507	insig	2.83697	insig	4.44204	up
pmn001320	237.08	163.04	238.084	C12H14O5	[M-H]-	1-O-p-Cumaroylglycerol	Phenolic acids	Phenolic acids	106055-11-2	A	127180	182820	111930	810900	401400	1300700	2771300	1157600	5176100	2335000	4168300	1011300	1320500	1433900	1554300	--	--	BL>DM>XS>MG	-1.85725	down	-0.276963	insig	-4.43158	down	-4.15462	down	-1.58029	down	2.57434	up
pmn001367	315.07	153.02	316.079	C13H16O9	[M-H]-	Protocatechuic acid-4-O-glucoside	Phenolic acids	Phenolic acids	-	B	317030	346550	9	613260	1097600	1651900	1200200	1186400	856520	1365200	1318400	789380	1062300	1262400	1270500	--	--	DM>XS>BL>MG	0.0522634	insig	0.0987917	insig	-2.28902	insig	-2.38781	insig	-0.0465283	insig	2.34128	insig	insig
pmn001375	535.18	373.13	536.189	C26H32O12	[M-H]-	1-Hydroxypinoresinol-1-O-Glucoside	Lignans and Coumarins	Lignans	81495-71-8	A	149760	226980	244860	117130	191520	160930	9	9	86665	226510	177350	92601	217080	220670	215390	--	--	MG>DM>XS>BL	2.43755	up	2.51786	up	2.84217	insig	0.324306	insig	-0.0803094	insig	-0.404616	insig
pmn001378	519.19	357.14	520.194	C26H32O11	[M-H]-	Pinoresinol-4-O-glucoside	Lignans and Coumarins	Lignans	41607-20-9	A	2619000	2392500	1136300	1235200	1428600	653020	4875200	4983200	4733600	3893600	5423800	5826200	3435900	3254700	3707800	C17529	--	DM>BL>MG>XS	-2.13731	down	0.0535306	insig	-1.24704	down	-1.30057	down	-2.19084	down	-0.89027	insig
pmn001382	515.12	353.09	516.127	C25H24O12	[M-H]-	Isochlorogenic acid A	Phenolic acids	Phenolic acids	2450-53-5	B	344170	505160	654470	76469	126980	87495	38535	78323	58534	9	9	9	219710	172960	284730	--	--	MG>XS>BL>DM	0.730159	insig	-12.6653	dwon	3.09996	up	15.7653	up	13.3955	up	-2.3698	down
pmn001399	405.12	243.1	406.126	C20H22O9	[M-H]-	2,4,6,4'-Tetrahydroxy-stilbene-2-O-D-glucoside*	Others	Stilbene	-	B	2056000	2236300	527350	1271100	2321600	1094300	1811000	2243100	1328300	5060900	6181900	5887100	4206700	3259200	3406900	--	--	DM>BL>MG>XS	-0.199585	insig	1.6702	up	-0.159321	insig	-1.82952	down	-1.86978	down	-0.0402636	insig
pmn001400	375.11	243.1	376.116	C19H20O8	[M-H]-	2,3,5,4'-Tetrahydroxystilbene-2-O-D-xyloside	Others	Stilbene	-	B	180780	242130	181180	194230	127970	239110	248920	246490	247020	193260	161860	298340	298120	148500	315570	--	--	BL>DM>MG>XS	-0.403457	insig	-0.184156	insig	-0.297492	insig	-0.113335	insig	-0.219301	insig	-0.105966	insig	insig
pmn001420	341.09	179.04	342.095	C15H18O9	[M-H]-	1-O-[(E)-Caffeoyl]-D-glucose	Phenolic acids	Phenolic acids	-	A	15649000	15941000	14732000	10505000	7841300	8338900	9	9	9	6307800	3453400	6258100	7716400	7450000	9833700	--	--	MG>XS>DM>BL	19.9146	up	19.1784	up	20.7103	up	1.53189	up	0.736229	insig	-0.795658	insig
pmn001423	385.19	223.13	386.194	C19H30O8	[M-H]-	Roseoside	Others	Others	54835-70-0	B	1894600	1980500	1494700	7430500	8718300	7047100	5433200	5293100	4024500	175830	160100	195280	4657100	4100400	4079200	--	--	XS>BL>MG>DM	0.653077	insig	-4.79537	dwon	-1.45785	down	3.33751	up	5.44844	up	2.11093	up
pmn001517	329.12	167	330.131	C15H22O8	[M-H]-	3,4,5-Trimethoxyphenyl-1-O-Glucoside	Phenolic acids	Phenolic acids	-	B	7589100	8653300	3437400	4521600	9073600	5103500	24351000	23396000	20446000	28053000	40399000	36119000	21755000	21058000	21677000	--	--	DM>BL>MG>XS	-1.86669	down	0.616787	insig	-1.79291	down	-2.4097	down	-2.48347	down	-0.0737776	insig
pmn001518	331.07	169.01	332.074	C13H16O10	[M-H]-	1-O-Galloyl-D-glucose	Phenolic acids	Phenolic acids	58511-73-2	A	314060	352890	258770	403830	338530	428450	651910	619400	348300	538580	720960	521550	540940	600480	725540	C01158	--	DM>BL>XS>MG	-0.468139	insig	0.137114	insig	-0.806999	insig	-0.944113	insig	-0.605253	insig	0.338859	insig	insig
pmn001644	519.08	300	520.085	C23H20O14	[M-H]-	Quercetin-3-O-(2''-acetyl)glucuronide	Flavonoids	Flavonols	-	B	186010	137040	128620	48165	79412	16471	57219	63814	42667	55958	176370	104190	100640	112910	113690	--	--	MG>DM>BL>XS	-0.184505	insig	1.03963	insig	1.46421	up	0.424585	insig	-1.22413	insig	-1.64872	down
pmn001663	417.16	402.1	418.163	C22H26O8	[M-H]-	Syringaresinol	Lignans and Coumarins	Lignans	21453-69-0	A	652050	936120	896660	2701000	442380	1110200	139370	140000	222380	240520	154190	183220	699800	661880	605290	C10889	--	XS>MG>DM>BL	3.08364	up	0.203926	insig	2.30811	up	2.10418	up	2.87971	up	0.77553	insig
pmn001669	237.08	147	238.084	C12H14O5	[M-H]-	Methyl sinapate	Phenolic acids	Phenolic acids	20733-94-2	B	69464	89977	106900	465320	456790	294140	90552	88704	97402	9	9	9	142070	158150	162380	--	--	XS>BL>MG>DM	2.13626	up	-13.3229	dwon	-0.0548291	insig	13.268	up	15.4591	up	2.19109	up
pmn001671	547.17	223.1	548.174	C23H32O15	[M-H]-	Furanofructosyl-α-D-(6-mustard acyl)glucoside	Phenolic acids	Phenolic acids	-	A	5555700	8011500	9330100	27382000	26477000	27286000	10168000	10049000	13241000	1229900	658740	527590	18130000	16581000	17259000	--	--	XS>BL>MG>DM	1.27815	up	-3.79152	dwon	-0.547174	insig	3.24435	up	5.06967	up	1.82532	up
pmn001695	371.1	249.06	372.106	C16H20O10	[M-H]-	Trihydroxycinnamoylquinic acid	Phenolic acids	Phenolic acids	-	A	5041700	4366300	4196100	8757700	11312000	9370200	13938000	12301000	11470000	5791600	6796500	6188300	8731400	7769000	8184700	--	--	BL>XS>DM>MG	-0.357136	insig	-1.00599	dwon	-1.47087	down	-0.464879	insig	0.648852	insig	1.11373	up
pmn001710	521.13	359.08	522.137	C24H26O13	[M-H]-	Rosmarinic acid-3'-O-glucoside	Phenolic acids	Phenolic acids	910028-78-3	B	4801100	4972400	4049600	8343300	8738200	11354000	4729500	4509700	4651900	6862900	6635500	7583000	7226200	6785600	7551100	--	--	XS>DM>BL>MG	1.03353	up	0.60181	insig	-0.00707965	insig	-0.608889	insig	0.431722	insig	1.04061	up
pmn001738	403.12	223.1	404.132	C17H24O11	[M-H]-	Oleoside 11-methyl ester	Phenolic acids	Phenolic acids	60539-23-3	B	114200	90906	82456	171080	74858	64643	52541	97748	9	9	9	9	49166	85032	96035	--	--	XS>MG>BL>DM	1.04714	insig	-12.4426	insig	0.936047	insig	13.3786	up	13.4897	up	0.111097	insig
pmp000001	301.07	286.05	300.063	C16H12O6	[M+H]+	Hispidulin (5,7,4'-Trihydroxy-6-methoxyflavone)*	Flavonoids	Flavonoid	1447-88-7	B	36408	9	10938	9	9	9	181030	130430	15959	9	47208	56316	15731000	15101000	15517000	C10058	--	BL>DM>MG>XS	-13.5659	down	-1.66105	insig	-2.78955	insig	-1.1285	insig	-11.9048	down	-10.7763	down
pmp000086	269.1	177.05	268.095	C13H16O6	[M+H]+	1-Feruloyl-sn-glycerol*	Phenolic acids	Phenolic acids	-	A	108540	275190	92981	8507700	494740	2752600	453840	285840	804500	779070	1941500	92119	1248700	1357700	1235100	--	--	XS>DM>BL>MG	2.92837	insig	0.865109	insig	-1.69565	down	-2.56076	insig	2.06326	insig	4.62402	up
pmp000087	269.1	177.05	268.095	C13H16O6	[M+H]+	2-Feruloyl-sn-glycerol*	Phenolic acids	Phenolic acids	-	B	30098	29219	48478	976990	144390	464180	236210	77335	9	45555	93694	8751.5	198570	192290	178560	--	--	XS>BL>DM>MG	2.33821	insig	-1.08311	insig	-1.54042	insig	-0.457312	insig	3.42132	up	3.87863	up
pmp000091	445.15	177.05	444.142	C23H24O9	[M+H]+	1,3-O-Diferuloylglycerol	Phenolic acids	Phenolic acids	83008-46-2	A	162560	549960	61322	10564000	290630	2918900	83255	33807	50146	314900	297340	19215	1765500	1767800	1962900	--	--	XS>MG>DM>BL	6.36411	up	1.91704	insig	2.2104	insig	0.293359	insig	4.44707	up	4.15372	up
pmp000548	301.07	286.04	300.063	C16H12O6	[M+H]+	Pratensein*	Flavonoids	Isoflavones	2284-31-3	B	51078	20159	11085	9	9786.1	9	187720	159510	21810	15152	38155	59026	16343000	15086000	15949000	C10520	ko00943	BL>DM>MG>XS	-5.23425	down	-1.716	insig	-2.16443	insig	-0.448432	insig	-3.51825	down	-3.06982	down
pmp000575	447.13	285.18	446.121	C22H22O10	[M+H]+	Acacetin-7-O-glucoside (Tilianin)	Flavonoids	Flavonoid	4291-60-5	B	503170	505040	327160	420520	543950	527960	187080	227260	152810	168290	134450	145300	306610	350940	318950	--	--	XS>MG>BL>DM	1.39586	up	-0.340103	insig	1.23544	up	1.57554	up	1.73596	up	0.160424	insig
pmp000579	463.12	301.07	462.116	C22H22O11	[M+H]+	Diosmetin-7-O-galactoside	Flavonoids	Flavonoid	-	B	9	9	9	9	120770	61624	90808	9	9	95165	261900	326960	112120	105750	88623	--	--	DM>XS>BL>MG	1.00595	insig	2.91287	up	-11.7159	insig	-14.6288	down	-1.90692	insig	12.7219	up
pmp000588	549.12	463.12	548.117	C25H24O14	[M+H]+	Diosmetin-7-O-(6''-malonyl)glucoside	Flavonoids	Flavonoid	-	A	9	9	9	9	9	9	135810	418070	117690	9	53746	81898	58818	75376	67180	--	--	BL>DM>MG=XS	-14.6023	down	-2.30762	insig	-14.6023	down	-12.2947	insig	-12.2947	down	#N/A	#N/A
pmp000589	551.1	303.05	550.096	C24H22O15	[M+H]+	Quercetin-7-O-(6''-malonyl)glucoside	Flavonoids	Flavonols	-	B	1191500	1760900	1565800	822990	778240	949410	762060	746390	1824800	410020	196480	420100	1164300	1292600	1190200	--	--	MG>BL>XS>DM	-0.38607	insig	-1.69906	dwon	0.438819	insig	2.13787	up	1.31299	up	-0.824889	insig
pmp000593	595.17	449.1	594.158	C27H30O15	[M+H]+	Luteolin-7-O-rutinoside	Flavonoids	Flavonoid	3563-98-2	B	1712000	1334200	833480	846210	1357400	451200	2369900	1723100	1192100	900990	1263000	1165300	1582300	1423000	1568000	--	--	BL>MG>DM>XS	-0.993322	insig	-0.666716	insig	-0.445993	insig	0.220723	insig	-0.326606	insig	-0.547329	insig	insig
pmp000682	538.22	359.14	520.168	C26H32O11	[M+NH4]+	Matairesinol-4'-O-glucoside (Matairesinoside)	Lignans and Coumarins	Lignans	23202-85-9	B	1353600	1271800	527450	702860	668710	584940	2644100	2640700	2740400	2201800	2836500	3106100	1736900	1755400	1761400	--	--	DM>BL>MG>XS	-2.03625	down	0.0212711	insig	-1.34788	down	-1.36915	down	-2.05753	down	-0.688374	insig
pmp001080	609.18	463.12	608.174	C28H32O15	[M+H]+	Diosmetin-7-O-Neohesperidoside (Neodiosmin)	Flavonoids	Flavonoid	38665-01-9	B	32394	41904	9	23058	39681	48280	46893	20362	313710	35878	79644	186050	2452100	2384200	2442800	--	--	BL>DM>XS>MG	-1.77885	insig	-0.337156	insig	-2.35809	insig	-2.02093	insig	-1.4417	insig	0.579237	insig	insig
pmp001086	127.04	97	126.032	C6H6O3	[M+H]+	5-Hydroxymethylfurfural	Phenolic acids	Phenolic acids	67-47-0	A	2278100	2031300	1894400	2000200	2327200	1633800	3013400	4289700	2861500	2331300	2901300	2146600	2410700	2128400	2540100	C11101	--	BL>DM>MG>XS	-0.769879	insig	-0.462017	insig	-0.712329	insig	-0.250312	insig	-0.307862	insig	-0.0575494	insig	insig
pmp001245	280.15	221.08	280.138	C15H22NO4+	[M]+	Feruloylcholine	Alkaloids	Alkaloids	85927-25-9	B	108810	82141	108220	81479	68544	53015	9	9	45429	9	9	9	52046	80519	71177	--	--	MG>XS>BL>DM	2.15949	up	-10.717	insig	2.71871	insig	13.4357	up	12.8765	up	-0.559221	insig
pmp001252	284.13	147.04	283.121	C17H17NO3	[M+H]+	p-Coumaroyltyramine	Alkaloids	Phenolamine	36417-86-4	B	9	9	9	89959	45668	147950	19542	28660	10833	280660	221610	16861	89030	84637	95173	--	--	DM>XS>BL>MG	2.2641	up	3.13646	insig	-11.0944	down	-14.2309	down	-0.872358	insig	13.3585	up
pmp001265	480.35	318.3	479.346	C24H49NO8	[M+H]+	2-Amino-4-dihydroxy octadecyl galactoside	Others	Others	-	B	126350	121190	151450	29114	42280	47419	106940	84369	133220	75587	82074	96888	102990	110560	105450	--	--	MG>BL>DM>XS	-1.44965	down	-0.350404	insig	0.298005	insig	0.648409	insig	-1.09925	down	-1.74766	down
pmp001269	286.31	268.3	285.303	C18H39NO	[M+H]+	Hexadecyl ethanolamine	Alkaloids	Alkaloids	-	B	867300	732510	741170	752030	745450	861380	1025100	938980	872640	746380	1012700	933840	769120	702340	537840	--	--	BL>DM>XS>MG	-0.266134	insig	-0.0750524	insig	-0.277111	insig	-0.202059	insig	-0.191082	insig	0.0109772	insig	insig
pmp001285	149.02	65.04	148.016	C8H4O3	[M+H]+	Phthalic anhydride	Phenolic acids	Phenolic acids	85-44-9	A	7161300	7337900	6715300	6709900	7286600	6567400	6218900	6432300	6295900	7036000	7231400	7531100	8958800	8338700	8612200	--	--	DM>MG>XS>BL	0.118137	insig	0.202252	insig	0.163074	insig	-0.0391782	insig	-0.084115	insig	-0.0449368	insig	insig
pmp001287	120.08	103.05	119.073	C8H9N	[M+H]+	N-Benzylmethylene isomethylamine	Alkaloids	Alkaloids	-	A	1289200	1231400	1090900	1635000	2452400	3193000	636110	471210	619310	1793500	2043200	2379400	2305200	2229600	2073100	--	--	XS>DM>MG>BL	2.07606	up	1.84805	up	1.06464	up	-0.783412	insig	0.228008	insig	1.01142	up
pmp001309	465.1	303.1	464.095	C21H20O12	[M+H]+	6-Hydroxykaempferol-7-O-glucoside	Flavonoids	Flavonols	-	B	1071800	965480	1320000	889320	969140	1739000	169340	268010	144160	684600	187760	526560	522700	737230	904690	--	--	XS>MG>DM>BL	2.6291	up	1.26644	insig	2.52942	up	1.26298	up	1.36267	up	0.0996858	insig
Rfmb056	591.21	387.14	592.216	C29H36O13	[M-H]-	Medioresinol-4'-O-(6'''-acetyl)glucoside	Lignans and Coumarins	Lignans	-	B	3416200	3491900	3620700	4160700	3925700	4894100	3131900	2755000	2935700	6408400	4338900	4234600	3775300	4528600	4225500	--	--	DM>XS>MG>BL	0.55707	insig	0.763945	insig	0.255065	insig	-0.50888	insig	-0.206875	insig	0.302005	insig	insig
Rfmb25702	561.2	357.13	562.205	C28H34O12	[M-H]-	Pinoresinol-4-O-(6''-acetyl)glucoside	Lignans and Coumarins	Lignans	-	B	296160	219130	236780	176320	50305	85736	225310	265090	230640	417400	564380	540300	343160	300120	280800	--	--	DM>MG>BL>XS	-1.20686	down	1.07789	up	0.0607877	insig	-1.01711	down	-2.28476	down	-1.26765	down
Rfmb26201	621.22	417.16	622.226	C30H38O14	[M-H]-	Syringaresinol-4'-O-(6''-acetyl)glucoside	Lignans and Coumarins	Lignans	-	B	13336000	15923000	14772000	67635000	25807000	51621000	8293400	6990300	8525400	18060000	13425000	15333000	24976000	21892000	22750000	--	--	XS>DM>MG>BL	2.60709	up	0.97555	insig	0.887007	insig	-0.0885437	insig	1.63154	up	1.72009	up
Rfmb318	144.1	84.08	144.092	C7H14NO2+	[M]+	D-Proline betaine	Amino acids and derivatives	Amino acids and derivatives	1195-94-4	A	536680	564840	380860	497250	664790	741000	609820	469460	3209300	622830	805120	646790	3939500	4192500	3920700	C21514	--	BL>DM>XS>MG	-1.17219	insig	-1.04757	insig	-1.53258	insig	-0.485015	insig	-0.124625	insig	0.360391	insig	insig
Rfmb319	130.09	84.08	129.079	C6H11NO2	[M+H]+	Pipecolic acid*	Amino acids and derivatives	Amino acids and derivatives	4043-87-2	B	15731000	19283000	17296000	83543000	84298000	86666000	20396000	16663000	29861000	34508000	32662000	35174000	47049000	40910000	44062000	C00408	ko00310,ko00960,ko01100,ko01110	XS>DM>BL>MG	1.9272	up	0.612917	insig	-0.355351	insig	-0.968268	insig	1.31428	up	2.28255	up
Rfmb320	144.1	84.08	143.095	C7H13NO2	[M+H]+	1-Methylpiperidine-2-carboxylic acid	Amino acids and derivatives	Amino acids and derivatives	7730-87-2	A	1830200	1458000	1197100	1728600	1939300	1924100	1741800	1492300	7327700	2034100	2449300	2031700	10598000	9460300	10056000	--	--	BL>DM>XS>MG	-0.917419	insig	-0.696996	insig	-1.23558	insig	-0.538583	insig	-0.220423	insig	0.31816	insig	insig
Smhn002274	373.22	211.17	372.214	C19H32O7	[M+H]+	Blumenol C glucoside	Others	Others	135820-80-3	B	62069	71329	62557	71818	42318	57005	75979	97434	54300	25169	9	9	74840	49233	55555	--	--	BL>MG>XS>DM	-0.412031	insig	-3.17647	dwon	-0.216694	insig	2.95977	insig	2.76443	up	-0.195337	insig
Wmzn000227	145.06	109.04	146.058	C6H10O4	[M-H]-	2,2-Dimethylsuccinic acid	Organic acids	Organic acids	597-43-3	B	238020	278940	249360	411570	327380	444830	320210	267490	314560	540360	603990	727240	422910	425610	394060	--	--	DM>XS>BL>MG	0.391786	insig	1.05265	up	-0.235596	insig	-1.28825	down	-0.660863	insig	0.627382	insig
Xmyp005654	449.11	287.06	448.101	C21H20O11	[M+H]+	Kaempferol-4'-O-glucoside*	Flavonoids	Flavonoid	-	B	747340	547920	545980	262800	450330	85103	389250	9	184190	774060	362550	234170	421800	380790	298220	--	--	MG>DM>XS>BL	0.477145	insig	1.25726	insig	1.68294	insig	0.425681	insig	-0.780115	insig	-1.2058	down
Zmdp005767	517.13	269.09	516.127	C25H24O12	[M+H]+	Formononetin-7-O-(6''-Malonyl)glucoside	Flavonoids	Isoflavones	-	B	233160	311550	523350	119520	115400	79375	9	9	9	67277	9	9	158120	192510	156780	C16222	ko00943	MG>XS>DM>BL	13.5069	up	11.2833	insig	15.2717	up	3.98835	up	2.22355	up	-1.7648	down
Zmfn000481	535.04	323.03	536.044	C14H22N2O16P2	[M-H]-	Uridine-5'-Diphosphate-D-Xylose	Nucleotides and derivatives	Nucleotides and derivatives	3616-06-6	A	1072700	1173800	1025800	1034400	913310	1075700	1539800	1424500	1690800	927670	1184700	829100	955010	1025100	1027000	C00190	ko00520,ko00908,ko01100	BL>MG>XS>DM	-0.622636	insig	-0.662275	insig	-0.508507	insig	0.153768	insig	0.0396393	insig	-0.114128	insig	insig
Zmgn000173	149.05	75.01	150.053	C5H10O5	[M-H]-	D-Ribose	Saccharides and Alcohols	Saccharides and Alcohols	50-69-1	A	92644	128000	67730	112660	40107	81539	18865	19777	73948	66262	32681	57248	98873	94185	91126	C00121	ko00030,ko01100,ko02010	MG>XS>DM>BL	1.05732	insig	0.472233	insig	1.35686	insig	0.88463	insig	0.585083	insig	-0.299547	insig	insig
Zmgn000217	129.02	85.03	130.027	C5H6O4	[M-H]-	Methylenesuccinic acid	Organic acids	Organic acids	97-65-4	A	2527700	2404900	2770400	2794100	2771100	1895900	1986000	2016400	2037300	1895700	2307500	2453700	1535600	2303300	2448900	C00490	ko00660,ko01100	MG>XS>DM>BL	0.304911	insig	0.140374	insig	0.350944	insig	0.21057	insig	0.164538	insig	-0.0460321	insig	insig
Zmgn000447	184.98	78.96	185.993	C3H7O7P	[M-H]-	3-Phospho-D-glyceric acid	Saccharides and Alcohols	Saccharides and Alcohols	820-11-1	B	462150	325000	449640	414140	416580	615520	310360	447940	606350	367080	409780	403410	307910	283380	405550	C00197	ko00010,ko00030,ko00260,ko00270,ko00561,ko00630,ko00710,ko01100,ko01110,ko01200,ko01230	XS>BL>MG>DM	0.083776	insig	-0.209414	insig	-0.14193	insig	0.0674836	insig	0.29319	insig	0.225706	insig	insig
Zmgn000503	133.05	71.01	134.058	C5H10O4	[M-H]-	2,3-Dihydroxy-3-Methylbutanoic Acid	Organic acids	Organic acids	1756-18-9	A	6649200	6766000	5549200	5952800	6635700	5950500	8942800	8714700	8262000	6863800	9018600	8926200	7546500	6482500	6480800	C04039	--	BL>DM>MG>XS	-0.483474	insig	-0.0631976	insig	-0.450744	insig	-0.387547	insig	-0.420277	insig	-0.0327303	insig	insig
Zmgn001039	266.09	134.05	267.078	C9H17NO6S	[M-H]-	S-Ribosyl-L-homocysteine	Amino acids and derivatives	Amino acids and derivatives	-	A	848060	942530	1137000	1150300	788830	849740	627020	711550	1135200	4409400	3950100	5480400	1596400	1848600	2084100	C03539	ko00270,ko01100,ko01230	DM>MG>XS>BL	0.172969	insig	2.48405	up	0.243002	insig	-2.24105	down	-2.31108	down	-0.0700328	insig
Zmgn001448	175.06	115.04	176.068	C7H12O5	[M-H]-	2-Propylmalic Acid*	Organic acids	Organic acids	-	A	4926200	5120700	6220600	11487000	8732400	7891300	7079300	7865800	10153000	10436000	9866500	9555200	8103900	9234500	9575100	C05994	ko00620	DM>XS>BL>MG	0.163541	insig	0.250525	insig	-0.625586	insig	-0.87611	insig	-0.0869837	insig	0.789127	insig	insig
Zmgn002106	206.08	58.03	207.09	C11H13NO3	[M-H]-	N-Acetyl-L-phenylalanine	Amino acids and derivatives	Amino acids and derivatives	2018-61-3	A	219280	333810	299080	320390	276630	467840	391400	340680	234440	212770	223470	224730	340910	394380	442750	C03519	ko00360,ko01100	XS>BL>MG>DM	0.139792	insig	-0.548215	insig	-0.181658	insig	0.366556	insig	0.688007	insig	0.321451	insig	insig
Zmhn001358	299.08	137.02	300.084	C13H16O8	[M-H]-	4-O-Glucosyl-4-hydroxybenzoic acid	Phenolic acids	Phenolic acids	-	B	31719000	28292000	30375000	6527200	9615100	7981800	1132000	1166200	1228500	6360400	4399200	4875400	15812000	16586000	18033000	--	--	MG>XS>DM>BL	2.77408	up	2.14839	up	4.67971	up	2.53132	up	0.625696	insig	-1.90562	down
Zmhn001746	405.12	243.07	406.127	C20H22O9	[M-H]-	Piceatannol-3'-O-glucoside*	Others	Stilbene	94356-26-0	B	2041000	1919100	586010	1243800	2310800	1098300	2129000	2154600	1575300	4996100	6803400	5798500	3699300	3579500	3408400	--	--	DM>BL>XS>MG	-0.3325	insig	1.58671	up	-0.365997	insig	-1.95271	down	-1.91921	down	0.0334976	insig
Zmhn002301	325.09	163.04	326.1	C15H18O8	[M-H]-	p-Coumaric acid-4-O-glucoside	Phenolic acids	Phenolic acids	117405-48-8	A	12954000	11235000	14468000	2549300	6936600	6234000	4697000	5412800	8017600	1825900	1326800	2032700	6994700	6937400	7633800	C06739	--	MG>BL>XS>DM	-0.20558	insig	-1.80564	dwon	1.09256	up	2.8982	up	1.60006	up	-1.29814	down
Zmhn002334	355.1	193.05	356.111	C16H20O9	[M-H]-	6-O-Feruloyl-D-glucose*	Phenolic acids	Phenolic acids	137887-25-3	A	677520	718740	465050	335570	503890	586200	273070	363980	342310	68859	89500	306100	313830	383630	368050	--	--	MG>XS>BL>DM	0.541719	insig	-1.07629	insig	0.926407	insig	2.0027	up	1.61801	up	-0.384688	insig
Zmhn002422	355.1	193.05	356.11	C16H20O9	[M-H]-	1-O-Feruloyl-D-Glucose*	Phenolic acids	Phenolic acids	-	A	13073000	11145000	10565000	7000800	5889700	7974200	1121500	1490400	1080100	2957300	3408100	3344600	7070000	6647800	6787700	C17759	--	MG>XS>DM>BL	2.49859	up	1.39507	up	3.23591	up	1.84084	up	1.10352	up	-0.737318	insig
Zmhn002508	471.15	309.1	472.158	C21H28O12	[M-H]-	4-p-Cumaroyl-rhamnosyl-(1→6)-D-glucose	Phenolic acids	Phenolic acids	-	A	299880	310300	300130	309740	356420	391940	273130	237790	411070	481760	352800	422250	366170	502790	374540	--	--	DM>XS>BL>MG	0.198653	insig	0.446944	insig	-0.0183932	insig	-0.465337	insig	-0.248291	insig	0.217046	insig	insig
Zmhn003082	357.08	173.04	358.09	C15H18O10	[M-H]-	5-O-Galloyl-methyl quinine ester	Phenolic acids	Phenolic acids	-	B	65984	76944	103760	61836	102090	124640	68454	64554	107500	61518	40099	54353	85856	78461	87071	--	--	XS>MG>BL>DM	0.262816	insig	-0.624816	insig	0.0366027	insig	0.661419	insig	0.887633	insig	0.226214	insig	insig
Zmhn00785	515.16	341.11	516.169	C19H32O16	[M-H]-	Di-O-Glucosylquinic acid	Phenolic acids	Phenolic acids	-	B	747780	765670	1127400	1406400	1108800	900390	748510	881470	727160	955940	1046900	1111100	1229700	943100	776890	--	--	XS>DM>MG>BL	0.535097	insig	0.401704	insig	0.163965	insig	-0.237739	insig	0.133394	insig	0.371132	insig	insig
Zmjn000425	341.11	89.02	342.116	C12H22O11	[M-H]-	D-Lactulose	Saccharides and Alcohols	Saccharides and Alcohols	4618-18-2	A	46540000	58009000	52912000	49659000	46141000	41792000	47149000	50380000	49908000	52790000	44117000	44886000	44669000	43896000	49009000	C07064	--	MG>BL>DM>XS	-0.099702	insig	-0.0563123	insig	0.0948959	insig	0.151208	insig	-0.0433897	insig	-0.194598	insig	insig
Zmjp000182	189.13	70.07	188.127	C7H16N4O2	[M+H]+	N-Monomethyl-L-arginine	Amino acids and derivatives	Amino acids and derivatives	17035-90-4	A	2633300	2092500	2311900	2888200	3811200	5223300	4352700	3489400	3129700	4106800	4575900	4756100	3379500	3995800	3952100	C03884	--	DM>XS>BL>MG	0.119911	insig	0.292604	insig	-0.640624	insig	-0.933228	insig	-0.172693	insig	0.760535	insig	insig
Zmjp000624	168.06	150.05	167.058	C8H9NO3	[M+H]+	Pyridoxal	Others	Vitamin	66-72-8	B	86939	87198	96212	130240	71239	87084	115040	128830	152350	143480	155730	110790	121390	103410	123940	C00250	ko00750,ko01100	DM>BL>XS>MG	-0.457415	insig	0.0493222	insig	-0.551479	insig	-0.600801	insig	-0.506738	insig	0.0940633	insig	insig
Zmpn000095	261.04	78.96	262.045	C6H15O9P	[M-H]-	Sorbitol-6-phosphate	Saccharides and Alcohols	Saccharides and Alcohols	20479-58-7	B	99066	98910	74109	71561	108290	149380	84016	66626	83915	101910	102750	90628	113500	124920	111600	C01096	ko00051,ko01100	XS>DM>MG>BL	0.489162	insig	0.332184	insig	0.214119	insig	-0.118065	insig	0.156977	insig	0.275043	insig	insig
Zmpn000199	209.03	85.03	210.038	C6H10O8	[M-H]-	D-Galactaric acid*	Saccharides and Alcohols	Saccharides and Alcohols	526-99-8	A	3871800	4456800	3810200	5678000	4734100	4571800	3333300	3468400	2945000	5466300	5539200	5435200	4164300	5209600	5471700	C00879	ko00053,ko01100	DM>XS>MG>BL	0.620427	insig	0.754286	insig	0.31664	insig	-0.437646	insig	-0.133859	insig	0.303787	insig	insig
Zmsp001834	169.05	65	168.042	C8H8O4	[M+H]+	2,6-Dimethoxy-1,4-benzoquinone	Quinones	Quinones	530-55-2	B	619070	660720	257880	284200	556300	296260	2492300	2553500	1914100	3044300	4765800	3799400	1901700	1861300	1918500	C10331	--	DM>BL>MG>XS	-2.61414	down	0.738167	insig	-2.17832	down	-2.91649	down	-3.35231	down	-0.435818	insig
Zmtn001464	204.03	160.04	205.038	C10H7NO4	[M-H]-	4,8-Dihydroxyquinoline-2-carboxylic acid	Organic acids	Organic acids	59-00-7	B	126000	147590	153480	225560	173120	184020	195750	155490	181660	59601	95829	141650	102750	142570	162530	C02470	ko00380	XS>BL>MG>DM	0.128888	insig	-0.843013	insig	-0.319392	insig	0.523621	insig	0.971902	insig	0.448281	insig	insig
Zmyn000083	338.99	78.96	339.996	C6H14O12P2	[M-H]-	D-Glucose 1,6-bisphosphate	Saccharides and Alcohols	Saccharides and Alcohols	10139-18-1	A	312590	499850	381270	413270	625740	525070	596400	431030	564530	415850	519160	515050	296350	490300	584820	C01231	ko00500,ko01100	BL>XS>DM>MG	-0.0254898	insig	-0.134691	insig	-0.415352	insig	-0.28066	insig	0.109202	insig	0.389862	insig	insig
Zmyn000108	209.03	85.03	210.038	C6H10O8	[M-H]-	D-Saccharic acid*	Saccharides and Alcohols	Saccharides and Alcohols	87-73-0	A	4139600	4718500	4018000	5956000	5252600	5053400	3556400	3503200	3300800	5811200	5911000	5771200	4665100	5340600	5715600	C00818	ko00053,ko01100	DM>XS>MG>BL	0.650425	insig	0.755731	insig	0.313616	insig	-0.442115	insig	-0.105306	insig	0.336809	insig	insig
Zmyn000110	258.04	78.96	259.046	C6H14NO8P	[M-H]-	D-Glucosamine 1-phosphate	Saccharides and Alcohols	Saccharides and Alcohols	2152-75-2	B	52199	88602	54848	93081	179970	113140	156080	111400	120810	58512	83022	58322	124300	115290	106150	C06156	ko00520,ko01100	BL>XS>DM>MG	-0.00782001	insig	-0.958174	insig	-0.988867	insig	-0.0306931	insig	0.950354	insig	0.981047	insig	insig
Zmyn000155	173.11	131.08	174.1	C7H14N2O3	[M-H]-	N-α-Acetyl-L-ornithine	Amino acids and derivatives	Amino acids and derivatives	6205-08-9	A	1941200	1655600	1675200	2420400	3281400	2526900	2720300	2119800	2168200	1156800	1346800	1507400	1807100	1656700	1817800	C00437	ko00220,ko01100,ko01110,ko01210,ko01230	XS>BL>MG>DM	0.2316	insig	-0.805103	insig	-0.410714	insig	0.394388	insig	1.0367	up	0.642314	insig
Zmyn000247	147.03	57.03	148.037	C5H8O5	[M-H]-	(S)-2-Hydroxyglutaric Acid*	Organic acids	Organic acids	13095-48-2	A	5863700	6565900	6628000	6758700	5983200	6964500	6161800	5874700	6106200	6470400	6149100	6030700	6286000	6993700	7020800	C03196	ko00310,ko01100	XS>MG>DM>BL	0.119275	insig	0.0398019	insig	0.0709773	insig	0.0311753	insig	0.0794731	insig	0.0482978	insig	insig
Zmyn000453	191.02	111.01	192.027	C6H8O7	[M-H]-	Isocitric Acid	Organic acids	Organic acids	320-77-4	A	11254000	10967000	9666800	12328000	15253000	12723000	13446000	13725000	13429000	12381000	11771000	13960000	14589000	12268000	14253000	C00311	ko00020,ko00630,ko01100,ko01110,ko01200,ko01210,ko01230	BL>XS>DM>MG	-0.0105567	insig	-0.0912344	insig	-0.348475	insig	-0.257241	insig	0.0806777	insig	0.337918	insig	insig
Zmyp000878	284.1	152.06	283.092	C10H13N5O5	[M+H]+	2-Hydroxyadenosine	Nucleotides and derivatives	Nucleotides and derivatives	1818-71-9	A	9114200	11397000	11367000	10757000	7821500	10701000	7489700	11978000	9103100	15450000	12816000	12622000	14476000	13974000	14210000	C08432	--	DM>MG>XS>BL	0.0353495	insig	0.517136	insig	0.158029	insig	-0.359107	insig	-0.481787	insig	-0.122679	insig	insig
Zmzn000078	168.99	78.96	169.998	C3H7O6P	[M-H]-	Dihydroxyacetone phosphate	Saccharides and Alcohols	Saccharides and Alcohols	57-04-5	A	589240	605480	574680	631660	674910	659200	802660	720200	732790	521310	622930	444330	587110	667440	758610	C00111	ko00010,ko00040,ko00051,ko00052,ko00561,ko00562,ko00564,ko00640,ko00710,ko00760,ko01100,ko01110,ko01200,ko01230	BL>XS>MG>DM	-0.198449	insig	-0.505815	insig	-0.350283	insig	0.155532	insig	0.307366	insig	0.151834	insig	insig
Zmzn000079	199	78.96	200.009	C4H9O7P	[M-H]-	D-Erythrose-4-phosphate	Saccharides and Alcohols	Saccharides and Alcohols	585-18-2	A	167680	172410	117070	233460	217320	320870	277660	253060	247490	189380	271380	239010	239170	253620	353230	C00279	ko00030,ko00400,ko00710,ko00750,ko00998,ko01100,ko01110,ko01200,ko01230	BL>XS>DM>MG	-0.0122129	insig	-0.153279	insig	-0.76746	insig	-0.614182	insig	0.141066	insig	0.755247	insig	insig
Zmzn000113	146.05	102.06	147.053	C5H9NO4	[M-H]-	L-threo-3-Methylaspartate	Amino acids and derivatives	Amino acids and derivatives	6061-13-8	A	1554700	1625500	1711000	1344400	1158100	1634800	985630	824620	1015200	1227600	1135600	1215800	1510300	1456600	1477000	C03618	ko00630,ko00660,ko01100,ko01200	MG>XS>DM>BL	0.550209	insig	0.341076	insig	0.791708	insig	0.450632	insig	0.209133	insig	-0.241499	insig	insig
									301-02-0	A	355970	1542000	415470	851220	739890	685350	830930	3013400	4220200	577860	3764200	596420	941110	944120	923060	C19670	--
									28319-77-9	A	1035800	1109900	681940	266980	439650	401780	644390	578620	1632400	224700	312880	279080	570870	599610	554660	C00670	ko00564,ko00565
									-	B	16568	24078	15966	20758	41252	41233	64907	87106	43359	16296	36974	25465	43276	29235	28116	--	--
									16105-69-4	A	1951900	1670800	1600400	1928900	2811900	2357300	3227500	3196800	2604300	1189600	1735300	1554500	2091700	1924800	1881700	C02934	ko00600,ko01100
									554-62-1	B	15102000	14037000	12343000	15941000	23111000	20135000	26268000	25807000	20446000	10030000	13379000	11588000	16547000	15236000	14647000	C12144	ko00600,ko01100
									87984-82-5	B	33971	19931	17283	77809	23455	39022	112610	64292	181790	146120	139680	139690	101120	98521	123510	C16316	ko00592
									-	A	1495300	2046300	1998400	2706000	2729700	3676700	3104100	3767900	4087100	7123500	3567900	4164200	3712100	3874800	4112100	--	--
									-	B	15046	11692	12465	32584	13911	36150	23125	24340	55412	32150	50968	57457	42066	36377	42785	--	--
									-	B	8233.6	6003.4	5836.1	18024	4504.5	11440	12182	11082	14707	28927	22952	20390	13377	21586	18533	--	--
									-	A	75889	74725	56745	160040	101130	140830	165150	179590	272050	462200	337850	269650	230590	223610	206430	--	--
									112-37-8	A	1443900	1660100	1480800	1055600	1515300	1415800	1342600	1389900	1321600	1391000	1477900	1452700	1617600	1508300	1627000	C17715	--
									2540-56-9	B	151690	118780	83313	149260	41928	84042	69151	40850	67546	101220	168950	94985	140210	95376	107710	C04056	ko00591
									-	B	182210	204120	253290	264100	94898	187840	82045	124490	114120	240690	282150	230470	213470	246300	262780	--	--
									61481-29-6	A	324520	265710	319630	1166800	228960	632020	379610	242390	520480	1662100	1441300	1684400	1003700	962960	1003300	--	--
									-	A	42343	46654	28517	249680	109020	127330	66149	60372	62612	367520	496570	670900	252950	260410	261340	--	--
									-	B	7033.6	9344.7	9004.8	16963	19380	35246	8964.6	12903	12484	69129	36389	33214	30137	28318	36503	--	--
									53862-35-4	A	9684800	10552000	11374000	14573000	15118000	18653000	14637000	16358000	16521000	28594000	16625000	20554000	17231000	16837000	16349000	--	--
									69747-55-3	A	297570	382530	359510	795870	648500	1001000	521950	578830	637490	2782600	1309900	1479500	825510	647400	547720	--	--
									-	B	6956.4	15485	14428	18377	14448	24804	17075	17918	11747	36810	32150	16127	38682	45055	38307	--	--
									544-63-8	A	21980000	23350000	20687000	24239000	22507000	22796000	22174000	21779000	18282000	21120000	21541000	21111000	24937000	24468000	23351000	C06424	ko00061,ko01100
									-	B	50817	77730	21192	282070	23096	113380	18295	22097	24292	231470	361660	376960	208210	223250	297780	--	--
									97134-11-7	A	940070	829550	560540	1731900	727800	1356900	678760	682280	569340	1558800	2615900	3355600	1869000	1846400	1860200	C14833	ko00591
									29907-57-1	A	625620	541360	388000	1142500	509760	910250	446040	464510	396290	1039800	1831000	2323400	1269000	1237100	1286400	C14835	ko00591
									1002-84-2	A	449100	594230	501230	645060	598360	584820	580280	599480	440070	571120	533590	520320	516120	565640	524270	C16537	--
									-	B	28913	30225	44024	40096	50495	89699	16553	18357	33538	123420	76277	51496	66846	66792	65820	--	--
									-	B	80146	113360	107010	111730	79709	153280	55041	68267	62999	192290	134540	100280	125700	132490	140860	--	--
									19420-57-6	A	2314200	2740900	3190600	4115500	4022500	6169700	2333200	2623500	2952900	7637000	4954600	5492700	4404300	3687800	3485700	--	--
									-	A	50814	51526	53669	79896	41114	62432	28229	34090	36747	107570	187200	103740	99748	106480	108110	--	--
									-	B	58047	31597	9	227950	9	54487	63944	58513	53345	49049	51749	21338	53360	30978	56254	--	--
									373-49-9	A	43774	63713	40265	70748	84139	38106	58725	145620	32731	82537	84586	64621	81898	81784	74728	C08362	ko00061
									-	A	1953300	2418900	1716400	2587900	2009300	2110800	2125000	1637300	2036100	1803800	2648700	2296500	2720500	2959700	2810200	--	--
									26633-48-7	A	2746500	2752600	3896000	1328800	1134200	787940	2055200	1953200	1844400	1448300	1397800	1646600	1479800	1580800	1367700	C03042	--
									76790-27-7	A	1505600	1632200	2037300	544920	986170	971070	895800	1067400	1185700	980990	813970	916340	1537200	1344000	1496200	--	--
									29743-97-3	A	1025300	954950	1063000	779380	742700	515110	569400	772860	499920	837270	1072200	940440	1076200	1107200	1038500	--	--
									112-92-5	B	1379600	1395000	1372300	1297600	1323400	1306600	1288700	1351000	1259700	1294600	1296300	1224900	1462200	1379800	1228500	--	--
									-	A	6809900	7642600	7984100	14306000	7080300	7495700	9933300	6762100	6556300	6563000	6450600	8584600	13358000	12821000	13028000	--	--
									20290-75-9	B	33901	31123	26616	34896	40143	28970	32332	36880	27248	34139	35840	34202	52929	37379	31349	C16300	ko00592,ko01110
									25575-00-2	B	6487100	6719400	6129100	6296600	5848600	5933900	5877200	6446900	6355300	6981200	7184400	7232100	7901900	7459900	8331300	--	--
									463-40-1	A	10728000	10999000	7922100	17718000	7290400	10280000	8076800	8956900	9918900	10099000	16768000	12081000	13785000	13688000	13697000	C06427	ko00592,ko01040,ko01100,ko01110
									506-26-3	A	10264000	10300000	7766700	16620000	7037900	9686400	7925600	8327700	9450700	9727300	15336000	11381000	13148000	13091000	12748000	C06426	ko00591,ko01040,ko01100
									2277-31-8	A	660220	717200	496540	1336200	465230	691340	482290	546110	651870	660480	1240600	815580	907820	947700	963040	C07289	ko00591
									-	B	44266	48463	48373	36854	22481	18001	29222	33475	46000	9889.9	11613	8887.9	36823	35595	43239	--	--
									20559-18-6	B	30442	38814	46853	2752.6	8553.7	12232	6172.5	10734	7133.6	6374.1	2714.3	4753.3	22382	18372	19856	--	--
									-	A	1958800	2191100	3766600	401570	627790	548360	468390	570840	664410	230910	147100	136150	1210500	1141900	1274000	--	--
									60-33-3	A	9843600	8934400	7362400	10372000	3906900	6759300	5036700	4434100	4682000	6783600	11752000	7836000	9254100	7897500	7414100	C01595	ko00591,ko01040,ko01100
									108341-80-6	B	85918	99113	146910	20366	24263	20008	17487	23648	29116	12920	9	9	49655	52265	45286	--	--
									112-79-8	A	32942000	25502000	29401000	19402000	16103000	14109000	16887000	17478000	21539000	13780000	18489000	16594000	22652000	24214000	20910000	C01712	--
									506-17-2	A	30695000	24718000	27278000	18526000	13849000	14013000	16164000	16236000	21228000	13288000	17002000	15896000	21085000	21145000	19815000	C21944	--
									2724-58-5	A	8688200	11804000	11096000	9192900	11197000	9999300	8575100	11297000	9498600	8485000	8562800	9222200	7207300	6831400	7551200	C20356	--
									3155-43-9	B	6933.3	9197	6153.4	4024.7	6472.2	6134	5565.1	9	7577.1	11604	4730	5572	6910.4	7679.7	7225.4	--	--
									89886-42-0	B	30251	20417	20083	51088	13490	24464	15531	20728	19824	31466	39428	25824	33521	30961	36780	C16326	ko00592
									10219-69-9	A	486160	161120	113360	364550	107210	161470	459030	186840	188510	194470	269890	193980	269670	330440	339690	C14762	ko00591
									629-96-9	B	1247000	1278200	1321600	1349400	1263400	1416600	1474600	1311200	1392500	1450000	1581500	1474100	1288700	1508200	1510300	--	--
									45261-96-9	A	12402000	12267000	11984000	12690000	12018000	12481000	12255000	12480000	12023000	12855000	12443000	12471000	12199000	12559000	12442000	--	--
									5598-38-9	A	434760	390030	363700	588170	164010	219370	352300	308160	464550	291450	284470	234510	352660	346570	357690	C16525	ko01040
									26764-41-0	B	15945000	16203000	9685600	12370000	7405200	13598000	12899000	7263800	6499500	11462000	10838000	10006000	18979000	19328000	15302000	C16526	ko01040
									506-30-9	A	1552800	1858000	1320700	1377300	1508600	1803200	1613700	1340200	1258600	1459100	1574500	1439800	1588200	1229900	1248900	C06425	ko01040
									3443-82-1	B	221640	192260	212630	325510	66695	183490	61889	68778	81115	117320	276550	207830	247860	242830	236140	--	--
									6217-54-5	A	81182	78042	70464	84882	74163	90948	79507	94750	75558	76078	90051	94010	94782	76123	98855	C06429	ko01040
									542-44-9	A	514290	529240	448200	476290	425910	417820	508820	506360	482980	532770	445240	468260	421350	363780	281300	--	--
									-	A	2503200	2488700	1989800	5366800	1502400	2656900	1523000	1617600	1963600	2006000	3859500	3644600	3546000	3456100	3429900	--	--
									55268-58-1	A	2562900	2593900	2049000	5348900	1507500	2723400	1586300	1708800	2022900	2041000	3908700	3759700	3628500	3446600	3403800	--	--
									7370-92-5	B	769580	761080	838240	419560	290460	427510	190460	226910	256600	212060	140180	158030	436020	442250	477640	--	--
									129784-87-8	B	1213800	940830	1326600	1064000	951880	1053000	911000	879630	1013700	425010	566400	537550	1181500	1097200	1129100	--	--
									-	A	125020	128670	174860	46069	84220	78471	62150	70529	73879	50524	37084	47668	106470	92901	103460	--	--
									1199257-41-4	B	19671	20578	30527	13362	15194	18389	9033.2	10528	12815	12560	9	9	18816	16965	12829	--	--
									-	B	69538	78010	65202	274040	9	9	110370	75969	9	9	81091	62100	102010	82808	96519	--	--
									-	A	752060	852810	1002100	1182900	1394500	1662500	1191600	1480800	1295800	2552400	1133300	1418600	1480900	1548100	1537100	--	--
									-	A	3370200	6345700	1105100	38095000	1903000	11149000	6806500	2940100	3620800	3806800	5995300	2167700	8517600	8571500	9690500	--	--
									-	A	1035400	1288500	1342000	1911900	1480600	2640800	1287500	1528300	2101800	2538100	1104700	1478800	1831300	1797500	1795800	--	--
									544-72-9	B	1830200	1423000	2153300	1285500	273160	496180	686380	257590	250490	514780	632730	584060	1153000	1115700	1172500	C08364	--
									2277-28-3	B	211120	181260	199780	332220	67480	190970	63657	70173	90529	122510	261250	206790	236640	235960	230040	--	--
									-	B	99102	125840	145930	66899	73234	118430	47868	35050	72766	64679	69518	82852	127180	92888	121440	--	--
									-	B	224750	311810	443150	137440	186920	217180	149040	181400	155140	255130	136900	146350	266440	252020	265900	--	--
									-	B	26889	45622	55924	21580	21140	32238	11148	12280	13776	20876	11726	5280.1	29672	34668	35478	--	--
									-	A	588790	765800	808790	587110	974430	987860	955590	1141900	1287500	1356700	953910	1134900	1209600	1239800	1174600	--	--
									20559-16-4	A	794510	921460	1292300	533020	713990	785240	485700	629430	513930	1009600	458840	546360	815490	891240	877700	--	--
									-	B	29518	26458	36642	31562	21377	40313	17185	16138	24192	29775	28837	34838	22593	36865	31393	--	--
									-	A	2338400	1225600	383070	18380000	1071300	5817200	9971500	4969200	4913400	1982500	1991700	1334800	5336300	5154700	5235600	--	--
									-	A	3287300	3514100	4184500	3517300	2843400	5424700	2520000	2960900	3312200	8190000	4611600	4052800	4977100	5108900	4987400	--	--
									89576-29-4	A	12243000	12527000	15700000	5752100	8505500	8402100	10479000	12186000	12143000	10440000	6488800	7724900	12530000	12413000	12529000	--	--
									108273-89-8	A	1123500	1555800	1764900	936180	813160	1370300	642000	804080	927860	1166600	595990	763790	1201200	1203700	1287900	--	--
									17364-16-8	A	10992000	13178000	15172000	9109300	11196000	11709000	8652000	10492000	9135200	13393000	9146800	11508000	13334000	13249000	13497000	--	--
									-	B	197640	266690	296220	123110	176160	168160	157920	205600	186160	189040	99487	114510	201330	209140	219840	--	--
									-	A	223070	301080	388010	130360	307590	367600	114800	189270	155670	162830	154140	181130	227970	325500	306150	--	--
									-	B	25073	32107	34361	62966	117580	297680	26846	42094	42276	28345	17260	29795	82416	68321	88275	--	--
									-	A	2171200	2101000	2371500	3769000	3366500	3748500	2938000	2925400	2675000	1708500	1730300	1931400	2675700	2836600	3000400	--	--
									50930-23-9	A	1906500	2144200	2329900	1263200	1412200	2209900	1034700	1083600	1225900	2194400	1792200	2331900	2050900	1981400	2021300	--	--
									-	A	3592200	4792500	4514500	4885800	5296300	6767000	4682300	5769100	5854200	9692400	5418400	6385400	6517000	6497600	7134200	--	--
									-	A	5394400	6420700	7399100	5970400	5028300	8436400	3623000	4791000	4972700	11634000	8346700	6177200	8289200	8819000	9189800	--	--
									-	A	5219900	6251100	7665300	6038100	5214100	8490700	3848300	4570100	4840600	10837000	8148900	6288500	8301000	8292500	9030600	--	--
									-	B	122870	152510	183760	182880	386790	861110	150610	151890	180770	308540	273430	289500	363770	398970	323490	--	--
									-	A	129550	155740	191960	167720	401730	733490	150890	154870	191320	312790	276110	282410	369150	366160	314440	--	--
									108273-88-7	B	39009	52551	58380	36766	58367	70607	59482	52532	70381	57294	49649	47068	49471	64516	60038	--	--
									-	A	9610.5	10733	7521.6	9419.8	6770.9	20894	7322.2	7383.3	12650	12426	23694	17334	14678	19966	15056	--	--
									-	B	186590	272280	294640	945200	312430	869940	9	9	9	164490	9	9	347660	351180	320620	--	--
									-	A	2569000	3201900	3004700	3195700	3523300	4471000	1567300	1690300	1893900	2000100	2013300	2081300	4018900	2655500	2665200	--	--
