# Supplementary material for: Comparative Metabolomics Analysis of Four Pineapple (Ananas comosus L. Merr) Varieties with Different Fruit Quality
Source: Plants (Basel). 2025 Aug 3;14(15):2400. doi: 10.3390/plants14152400 (PMC12349519; doi:10.3390/plants14152400)
Supplement: Supplementary file 1 [file plants-14-02400-s001.zip › Table S2.xlsx]

## Sheet: Sheet1
Table S2: The KEGG enrichment analysis of differentially accumulated metabolites (DAMs) identified between different varieties
Comparison group	#Kegg_pathway	ko_id	Cluter_frequency	Metabolome_frequency	P-value	Corrected_P-value	Pathway
BL_vs_XS	Phenylpropanoid biosynthesis	ko00940	12 out of 55 21.8181818181818%	22 out of 284 7.74647887323944%	0.000126752573505429	0.00633762867527145	https:\\www.genome.jp\dbget-bin\www_bget?map00940
BL_vs_XS	Isoquinoline alkaloid biosynthesis	ko00950	4 out of 55 7.27272727272727%	6 out of 284 2.11267605633803%	0.0140795098563994	0.703975492819969	https:\\www.genome.jp\dbget-bin\www_bget?map00950
BL_vs_XS	Isoflavonoid biosynthesis	ko00943	2 out of 55 3.63636363636364%	2 out of 284 0.704225352112676%	0.0369531677698701	1	https:\\www.genome.jp\dbget-bin\www_bget?map00943
DM_vs_BL	Phenylpropanoid biosynthesis	ko00940	14 out of 53 26.4150943396226%	22 out of 284 7.74647887323944%	1.29660443523618e-06	6.87200350675176e-05	https:\\www.genome.jp\dbget-bin\www_bget?map00940
MG_vs_BL	Phenylpropanoid biosynthesis	ko00940	11 out of 46 23.9130434782609%	22 out of 284 7.74647887323944%	0.00011712001135511	0.00503616048826971	https:\\www.genome.jp\dbget-bin\www_bget?map00940
MG_vs_BL	Valine, leucine and isoleucine degradation	ko00280	3 out of 46 6.52173913043478%	5 out of 284 1.76056338028169%	0.0315148532972017	1	https:\\www.genome.jp\dbget-bin\www_bget?map00280
DM_vs_MG	Phenylpropanoid biosynthesis	ko00940	13 out of 57 22.8070175438597%	22 out of 284 7.74647887323944%	2.89879079951031e-05	0.00139141958376495	https:\\www.genome.jp\dbget-bin\www_bget?map00940
DM_vs_MG	Folate biosynthesis	ko00790	2 out of 57 3.50877192982456%	2 out of 284 0.704225352112676%	0.0397153237445876	1	https:\\www.genome.jp\dbget-bin\www_bget?map00790
DM_vs_XS	Lysine degradation	ko00310	5 out of 48 10.4166666666667%	10 out of 284 3.52112676056338%	0.0146331183050159	0.673123442030731	https:\\www.genome.jp\dbget-bin\www_bget?map00310
DM_vs_XS	Isoflavonoid biosynthesis	ko00943	2 out of 48 4.16666666666667%	2 out of 284 0.704225352112676%	0.028069476932265	1	https:\\www.genome.jp\dbget-bin\www_bget?map00943
DM_vs_XS	Tryptophan metabolism	ko00380	4 out of 48 8.33333333333333%	9 out of 284 3.16901408450704%	0.0474232238859437	1	https:\\www.genome.jp\dbget-bin\www_bget?map00380
MG_vs_XS	ABC transporters	ko02010	15 out of 53 28.3018867924528%	40 out of 284 14.0845070422535%	0.00190999173311179	0.112689512253596	https:\\www.genome.jp\dbget-bin\www_bget?map02010
MG_vs_XS	Isoflavonoid biosynthesis	ko00943	2 out of 53 3.77358490566038%	2 out of 284 0.704225352112676%	0.0342905489473946	1	https:\\www.genome.jp\dbget-bin\www_bget?map00943
MG_vs_XS	Folate biosynthesis	ko00790	2 out of 53 3.77358490566038%	2 out of 284 0.704225352112676%	0.0342905489473946	1	https:\\www.genome.jp\dbget-bin\www_bget?map00790
MG_vs_XS	Valine, leucine and isoleucine degradation	ko00280	3 out of 53 5.66037735849057%	5 out of 284 1.76056338028169%	0.046621463582695	1	https:\\www.genome.jp\dbget-bin\www_bget?map00280
