# Supplementary material for: Comparative Metabolomics Analysis of Four Pineapple (Ananas comosus L. Merr) Varieties with Different Fruit Quality
Source: Plants (Basel). 2025 Aug 3;14(15):2400. doi: 10.3390/plants14152400 (PMC12349519; doi:10.3390/plants14152400)
Supplement: Supplementary file 1 [file plants-14-02400-s001.zip › Table S3.xlsx]

## Sheet: Sheet1
Table S3: K-means clustering of the metabolites between four pineapple varieties
Index	sub classes	Formula	Compounds	Class I	Class II	CAS	Level	MG_1	MG_2	MG_3	XS_1	XS_2	XS_3	BL_1	BL_2	BL_3	DM_1	DM_2	DM_3
mws1383	S1	C12H10N4O2	Lumichrome	Alkaloids	Alkaloids	1086-80-2	B	278180	216980	226870	158250	229000	215350	121650	111860	145800	296300	315410	390370
pmb0508	S1	C14H20N4O2	p-Coumaroylagmatine	Alkaloids	Phenolamine	7295-86-5	B	56298	66599	55042	39218	23377	48940	9	9	9	48933	61150	53595
Lmmp003443	S1	C28H38N4O6	Dicaffeoylspermine	Alkaloids	Phenolamine	-	B	47973	56154	61476	9	12553	20478	9	9	9	32877	28201	44172
pme1419	S1	C6H13NO2S	L-Methionine methyl ester	Amino acids and derivatives	Amino acids and derivatives	10332-17-9	A	44697000	38565000	40610000	18115000	22961000	17727000	18008000	15544000	16345000	34772000	36500000	33941000
mws0736	S1	C8H16N2O3	N-Glycyl-L-leucine	Amino acids and derivatives	Amino acids and derivatives	869-19-2	A	1094500	1056300	1366600	759690	784380	910150	573860	495200	507350	1123300	1151300	1150800
Lmhp001670	S1	C11H22N2O3	L-Valyl-L-Leucine	Amino acids and derivatives	Amino acids and derivatives	3989-97-7	A	15564000	12424000	17524000	9666200	6169000	10464000	5423800	5858100	7880300	10206000	12075000	16843000
mws4176	S1	C12H16N2O3	L-Alanyl-L-Phenylalanine	Amino acids and derivatives	Amino acids and derivatives	3061-90-3	A	2775200	2285000	2945100	1351300	1035800	1470600	933510	964970	1361800	1826200	2152600	2763500
Lmhp002001	S1	C14H20N2O3	L-Valyl-L-Phenylalanine	Amino acids and derivatives	Amino acids and derivatives	3918-92-1	A	10343000	8461700	11153000	5285600	3885000	6557300	2988400	3488100	4749700	6033500	7025200	12160000
mws0636	S1	C18H20N2O3	L-Phenylalanyl-L-phenylalanine	Amino acids and derivatives	Amino acids and derivatives	2577-40-4	A	901200	635090	1031000	669510	394420	825020	252940	314970	418180	511530	784010	1717800
mws1731	S1	C15H12O	Chalcone	Flavonoids	Chalcones	94-41-7	B	21106	32719	35655	22871	18001	43126	9	9	9	55897	16288	19452
Lmlp003531	S1	C21H20O11	Luteolin-3'-O-glucoside*	Flavonoids	Flavonoid	5154-41-6	B	851200	542000	595630	271060	489990	105020	451070	171540	209760	921260	377080	273860
mws2209	S1	C21H20O11	Kaempferol-3-O-glucoside (Astragalin)	Flavonoids	Flavonols	480-10-4	B	859830	505320	626460	271440	446850	103750	244460	261790	158140	787600	342490	261130
Xmyp005654	S1	C21H20O11	Kaempferol-4'-O-glucoside*	Flavonoids	Flavonoid	-	B	747340	547920	545980	262800	450330	85103	389250	9	184190	774060	362550	234170
mws0034	S1	C22H18O11	Epigallocatechin-3-gallate*	Flavonoids	Flavanols	989-51-5	B	278080	277170	392000	230960	225000	310060	136930	47841	81039	263160	168660	251040
mws0351	S1	C22H18O11	Gallate catechin gallate*	Flavonoids	Flavanols	4233-96-9	B	295060	276490	416660	207700	344750	302220	53690	89227	124960	295810	224000	193900
pmn001644	S1	C23H20O14	Quercetin-3-O-(2''-acetyl)glucuronide	Flavonoids	Flavonols	-	B	186010	137040	128620	48165	79412	16471	57219	63814	42667	55958	176370	104190
Hmcp001629	S1	C30H32O19	Kaempferol-3-O-(6''-Malonyl)glucoside-7-O-Glucoside	Flavonoids	Flavonols	-	B	44229	27846	25631	9	9	9	9	9	9	27643	40243	30366
pmn001375	S1	C26H32O12	1-Hydroxypinoresinol-1-O-Glucoside	Lignans and Coumarins	Lignans	81495-71-8	A	149760	226980	244860	117130	191520	160930	9	9	86665	226510	177350	92601
mws0987	S1	C10H8O2	6-MethylCoumarin	Lignans and Coumarins	Coumarins	92-48-8	B	483160	987490	879410	325230	215680	324120	9	9	154620	619780	341390	617880
pme2596	S1	C8H9NO4	4-Pyridoxic acid	Others	Vitamin	82-82-6	B	3647500	3602200	3336900	1431500	1549000	1604700	862900	950070	1489100	2737300	2280000	2122300
pmb0801	S1	C14H19NO9	4-Pyridoxic acid-O-glucoside	Others	Vitamin	-	B	2735200	3623700	2969700	1112200	946130	1382400	834580	874830	1150100	2907300	2404200	2249300
mws2212	S1	C9H8O4	Caffeic acid	Phenolic acids	Phenolic acids	331-39-5	A	2054700	2607200	1820700	3409700	1014100	1752600	1049000	997860	1162800	2845900	1905300	1989400
pmb3075	S1	C16H16O7	3-O-p-Coumaroylshikimic acid	Phenolic acids	Phenolic acids	-	A	211260	594960	342850	226680	187270	438420	81313	66644	69739	562030	700610	252770
mws1584	S1	C25H24O12	1,3-O-Dicaffeoylquinic Acid (Cynarin)	Phenolic acids	Phenolic acids	30964-13-7	A	390060	531170	485770	391710	157230	439200	52214	71912	83947	739190	369640	649690
mws0028	S1	C8H8O4	Vanillic acid	Phenolic acids	Phenolic acids	121-34-6	B	207110	166920	184890	32899	49766	44014	122530	113560	123360	114900	258160	315400
pmb1587	S1	C13H18O2	4-Hydroxy-3,5-diisopropylbenzaldehyde	Phenolic acids	Phenolic acids	10537-86-7	B	59824	84308	108730	82975	55371	96431	9	9	9	137860	53562	55635
Lmhn003074	S1	C14H14O8	Feruloylmalic acid	Phenolic acids	Phenolic acids	-	B	220490	394160	282300	419890	223290	224670	12868	45205	26340	496570	372800	343540
Lmmn001552	S1	C14H20O9	Leonuriside A	Phenolic acids	Phenolic acids	121748-12-7	B	1601700	1477800	1530100	1223300	1364400	1048300	850640	680620	764610	2507700	1464600	1858600
HmLn000659	S1	C13H16O10	3-O-Galloyl-glucose	Tannins	Tannin	-	B	264830	344900	412930	153630	198830	180690	9	222850	167840	408990	432140	555680
mws1629	S1	C15H22O9	Aucubin	Terpenoids	Sesquiterpenoids	479-98-1	B	628600	520370	496900	141870	189780	151780	227940	165260	178370	612420	814870	598900
Cmbp003236	S2	C14H19NO5S	(E)-S-(3-(4-hydroxy-3,5-dimethoxyphenyl)allyl)cysteine	Alkaloids	Alkaloids	-	A	11566000	13977000	17009000	9161300	3639000	11313000	312170	352120	557560	4118500	1606700	2763700
Cmbp003825	S2	C19H26N2O8S	(E)-N5-(1-carboxy-2-((3-(4-hydroxy-3,5-dimethoxyphenyl)allyl)thio)ethyl)glutamine	Alkaloids	Alkaloids	-	A	5155600	5884100	7337500	4900800	3652100	5116800	313380	366120	447070	1599100	849650	1415300
Cmbp003769	S2	C21H29N3O9S	(E)-N5-(1-((carboxymethyl)amino)-3-((3-(4-hydroxy-3,5-dimethoxyphenyl)allyl)thio)-1-oxopropan-2-yl)glutamine	Alkaloids	Alkaloids	-	A	3453300	3936000	3651400	4314100	2678500	2987800	413910	450920	492440	1283200	691710	1333200
pmb0782	S2	C5H11N	Piperidine	Alkaloids	Alkaloids	110-89-4	B	36248000	41440000	43414000	16751000	22685000	21240000	12154000	11530000	14310000	19190000	15544000	20170000
Lmmp002080	S2	C11H16N2O	N-(4-Aminobutyl)benzamide	Alkaloids	Phenolamine	5692-23-9	B	56374000	61304000	81013000	11453000	6858100	17313000	2177600	2405900	3616000	11347000	5419200	7680300
Lmhp003013	S2	C15H22N2O3	N-Feruloyl-Cadaverine	Alkaloids	Phenolamine	-	B	216530	252930	325160	124050	9	9	66551	9	81558	123970	84426	81330
pmp001245	S2	C15H22NO4+	Feruloylcholine	Alkaloids	Alkaloids	85927-25-9	B	108810	82141	108220	81479	68544	53015	9	9	45429	9	9	9
pmb0500	S2	C23H26N2O5	N-p-Coumaroyl-N'-feruloylputrescine	Alkaloids	Phenolamine	380302-96-5	B	79582	64283	78622	9	26126	48469	9	9	9	43263	9	28436
mws0256	S2	C5H11NO2	L-Valine	Amino acids and derivatives	Amino acids and derivatives	72-18-4	A	10313000	10221000	11601000	3887600	5369400	6365800	3675900	2794200	3840400	5969900	5689400	6897700
mws0216	S2	C5H9NO3	Trans-4-Hydroxy-L-proline	Amino acids and derivatives	Amino acids and derivatives	51-35-4	A	19537000	19658000	27489000	6541900	10046000	8301800	4036500	3428000	5878900	6583900	5591200	6755500
mws0227	S2	C6H13NO2	L-Leucine	Amino acids and derivatives	Amino acids and derivatives	61-90-5	A	11069000	11764000	12759000	4542200	5811500	5832700	3290600	3031800	3813400	5294500	4805100	6232700
mws0258	S2	C6H13NO2	L-Isoleucine	Amino acids and derivatives	Amino acids and derivatives	73-32-5	A	11652000	12661000	13363000	4707600	6268800	5822000	3305100	3068100	3918700	5683700	5009000	6432900
pme2743	S2	C10H11NO3	N-Phenylacetylglycine	Amino acids and derivatives	Amino acids and derivatives	500-98-1	A	9417100	11052000	12971000	8406100	4844100	8503600	1030900	824310	1347700	4647700	2375000	2873200
pme0057	S2	C4H9NO2S	L-Homocysteine	Amino acids and derivatives	Amino acids and derivatives	6027-13-0	B	5417800	5832900	5735400	4185500	4307500	4844700	2768800	2171000	3541100	2515600	2080300	2179100
Lmrj001341	S2	C8H12N2O3	Cyclo(Ser-Pro)	Amino acids and derivatives	Amino acids and derivatives	-	B	281010	365080	402270	213570	226800	291370	151930	120540	139040	9	9	9
mws0629	S2	C13H16N2O5	L-Aspartyl-L-Phenylalanine	Amino acids and derivatives	Amino acids and derivatives	13433-09-5	B	194120	204300	244520	167700	180210	154600	98754	96082	103260	54510	58137	63241
pmb0464	S2	C16H27NO14	L-Aspartic acid-O-diglucoside	Amino acids and derivatives	Amino acids and derivatives	-	B	2406600	2328500	3174800	1861800	1812100	2434100	1762600	1369400	2361800	1053100	849520	1098200
Lmdp004892	S2	C24H22O14	Kaempferol-3-O-(6''-malonyl)galactoside*	Flavonoids	Flavonols	-	A	3183500	2126400	2752300	1435400	1241400	441390	1139300	896090	737650	1544100	1388000	1180000
Lmmp003817	S2	C24H22O14	Kaempferol-3-O-(6''-malonyl)glucoside*	Flavonoids	Flavonols	-	A	2838300	2347500	2651800	1269200	1361000	411800	1239900	820210	718320	1723600	1471800	1130900
mws0744	S2	C15H12O8	Dihydromyricetin (Ampelopsin)	Flavonoids	Dihydroflavonol	27200-12-0	B	123940	273770	223540	119420	126650	171740	152520	45441	99866	65466	64429	90246
Lmyp005841	S2	C21H20O9	Chrysin-7-O-glucoside	Flavonoids	Flavonoid	31025-53-3	B	166350	181270	174710	78878	204440	98398	9	9	9	99840	28817	44873
Lmpp003465	S2	C21H20O13	Myricetin-3-O-glucoside	Flavonoids	Flavonols	19833-12-6	B	280120	324510	286700	160430	170570	171620	152820	116130	170800	178700	112970	136550
Lmmn003398	S2	C23H22O12	Kaempferol-3-O-(6''-acetyl)glucoside	Flavonoids	Flavonols	-	B	1148200	1066200	1304500	570180	651080	233970	671330	464920	318130	750160	817430	628050
pmb0565	S2	C23H24O13	Syringetin-3-O-glucoside	Flavonoids	Flavonoid	40039-49-4	B	103070	105300	89650	31483	51836	39866	31882	65270	15291	35989	37175	48184
Zmdp005767	S2	C25H24O12	Formononetin-7-O-(6''-Malonyl)glucoside	Flavonoids	Isoflavones	-	B	233160	311550	523350	119520	115400	79375	9	9	9	67277	9	9
pma2088	S2	C27H30O17	Quercetin-3,4'-O-di-glucoside	Flavonoids	Flavonols	29125-80-2	B	22399000	19803000	16007000	8983200	8121500	4941700	1529500	3140800	1857200	473830	232060	382130
Cmpp003619	S2	C10H8O4	6,7-Dihydroxy-4-methylcoumarin	Lignans and Coumarins	Coumarins	529-84-0	A	893610	1068800	1320400	598200	356560	760020	48766	68492	92931	296650	141210	203360
mws1074	S2	C9H6O4	Daphnetin	Lignans and Coumarins	Coumarins	486-35-1	B	279370	306570	538950	107390	106900	298350	59035	9	67429	113440	52407	98930
Hmjp002337	S2	C10H8O4	Isoscopoletin (6-Hydroxy-7-Methoxycoumarin)*	Lignans and Coumarins	Coumarins	776-86-3	B	3000800	3328600	3976100	2004800	1089400	2496200	183290	231780	373290	1107900	521800	747010
pme2993	S2	C10H8O4	Scopoletin (7-Hydroxy-5-methoxycoumarin)*	Lignans and Coumarins	Coumarins	92-61-5	B	3014100	3787500	4480600	1984200	1222500	2742000	232730	213050	353260	949030	549840	828160
pme0264	S2	C10H14N2O5	Thymidine	Nucleotides and derivatives	Nucleotides and derivatives	50-89-5	B	242330	301880	263940	221040	195470	197150	66037	118310	78219	81007	125580	103770
pme1184	S2	C10H13N5O4	2'-Deoxyguanosine	Nucleotides and derivatives	Nucleotides and derivatives	961-07-9	B	185370	235350	430870	54837	39214	53085	38707	9	9	40615	9	9
pmb0530	S2	C21H27N7O14P2	Nicotinic acid adenine dinucleotide	Nucleotides and derivatives	Nucleotides and derivatives	53-84-9	B	3731500	3843700	3836300	2562000	2157300	2627000	2026500	2224200	2550700	1856300	1765200	1837100
pme0274	S2	C6H13NO2	6-Aminocaproic acid	Organic acids	Organic acids	60-32-2	A	56669000	66669000	85089000	18414000	29211000	23209000	11733000	9899600	16813000	21159000	17487000	21341000
pme2732	S2	C12H10O2	1-Naphthylacetic acid	Organic acids	Organic acids	86-87-3	B	115870	58716	104010	32741	22338	24852	9	9	9	17589	9	9
pmb2795	S2	C10H10O3	4-Methoxycinnamic acid	Phenolic acids	Phenolic acids	830-09-1	A	1550500	1373300	1969100	531580	399490	405120	410060	361410	495860	237340	150220	158700
mws1195	S2	C10H10O3	p-Coumaric acid methyl ester	Phenolic acids	Phenolic acids	3943-97-3	A	1028300	982730	1437700	285730	241510	292670	219250	263320	299440	345540	331100	276570
mws0014	S2	C10H10O4	Ferulic acid	Phenolic acids	Phenolic acids	537-98-4	A	4119500	3766000	4762000	3488000	1766500	1811500	844170	829090	1002700	2478900	2002700	2341700
mws0853	S2	C11H14O4	Sinapyl alcohol	Phenolic acids	Phenolic acids	537-33-7	A	5086100	5498500	3494800	2590000	2529200	1958300	1994700	1563800	2203900	1663700	1648300	2312700
Zmhn002301	S2	C15H18O8	p-Coumaric acid-4-O-glucoside	Phenolic acids	Phenolic acids	117405-48-8	A	12954000	11235000	14468000	2549300	6936600	6234000	4697000	5412800	8017600	1825900	1326800	2032700
pmn001420	S2	C15H18O9	1-O-[(E)-Caffeoyl]-D-glucose	Phenolic acids	Phenolic acids	-	A	15649000	15941000	14732000	10505000	7841300	8338900	9	9	9	6307800	3453400	6258100
mws0906	S2	C16H22O8	Coniferin	Phenolic acids	Phenolic acids	531-29-3	A	16754000	15271000	13963000	10089000	7790500	9034200	9	9	9	6873200	4643200	6112100
Zmhn002422	S2	C16H20O9	1-O-Feruloyl-D-Glucose*	Phenolic acids	Phenolic acids	-	A	13073000	11145000	10565000	7000800	5889700	7974200	1121500	1490400	1080100	2957300	3408100	3344600
Zmhn002334	S2	C16H20O9	6-O-Feruloyl-D-glucose*	Phenolic acids	Phenolic acids	137887-25-3	A	677520	718740	465050	335570	503890	586200	273070	363980	342310	68859	89500	306100
pmb2654	S2	C19H27NO12	Anthranilate-1-O-Sophoroside	Phenolic acids	Phenolic acids	-	A	9110400	9615800	9263000	6855600	5220600	4280300	3009500	4697900	5100400	5965000	4785200	4202800
Hmbn002692	S2	C22H30O14	6'-O-Feruloyl-D-sucrose	Phenolic acids	Phenolic acids	118230-77-6	A	40498000	41090000	53338000	26701000	19374000	26459000	9718200	10671000	10467000	16126000	11097000	9430200
mws0009	S2	C10H10O3	Coniferaldehyde	Phenolic acids	Phenolic acids	20649-42-7	B	240020	217180	215910	106320	131160	90054	77289	98475	63764	78695	38259	31438
mws1350	S2	C9H10O4	Syringaldehyde; 4-Hydroxy-3,5-Dimethoxybenzaldehyde	Phenolic acids	Phenolic acids	134-96-3	B	936850	1424700	1359400	1551700	599320	906180	370900	368060	491800	416620	334340	354260
Lmdn003756	S2	C10H10O4	Methyl caffeate	Phenolic acids	Phenolic acids	3843-74-1	B	23262000	32713000	38283000	18201000	15397000	17500000	3599400	4395700	5590400	3064200	1737100	2594100
pmb2620	S2	C11H12O4	3,4-Dimethoxycinnamic acid	Phenolic acids	Phenolic acids	14737-89-4	B	131280	140420	210120	159500	76591	101550	9	9	9	67279	44083	24628
Lmhn002926	S2	C13H12O7	p-Coumaroylmalic acid	Phenolic acids	Phenolic acids	-	B	2177300	2638600	3262400	1257500	990370	942470	645510	533720	1039700	1105600	785850	791900
Zmhn001358	S2	C13H16O8	4-O-Glucosyl-4-hydroxybenzoic acid	Phenolic acids	Phenolic acids	-	B	31719000	28292000	30375000	6527200	9615100	7981800	1132000	1166200	1228500	6360400	4399200	4875400
pmn001382	S2	C25H24O12	Isochlorogenic acid A	Phenolic acids	Phenolic acids	2450-53-5	B	344170	505160	654470	76469	126980	87495	38535	78323	58534	9	9	9
pmb2819	S2	C27H38O19	O-Caffeoyl maltotriose	Phenolic acids	Phenolic acids	-	B	367850	550200	705430	155850	187480	284160	58708	52353	54553	106420	77772	53433
mws0889	S2	C4H8O5	D-Threonic Acid	Saccharides and Alcohols	Saccharides and Alcohols	3909-12-4	B	4917400	5061700	6221600	1861500	1126400	1378100	817890	922500	1005800	1896600	1626700	1830700
mws1208	S2	C10H22O2	1,10-Decanediol	Saccharides and Alcohols	Saccharides and Alcohols	112-47-0	B	3729400	1351000	2587000	9	9	9	181900	183320	136140	9	9	9
mws1595	S2	C6H12O5	D-Fucose	Saccharides and Alcohols	Saccharides and Alcohols	3615-37-0	B	399270	509760	619020	224420	266010	356620	126040	42005	171560	186460	111130	132390
pme2237	S2	C6H14O6	Dulcitol*	Saccharides and Alcohols	Saccharides and Alcohols	608-66-2	B	455860	364190	384670	143910	127180	111370	161870	171680	180680	121590	159550	191490
Hmcp000405	S3	C8H17NO	Dihydroisopelletierine	Alkaloids	Alkaloids	-	B	1541400	1579700	925010	10563000	13545000	16602000	6881200	5789600	4779000	3087900	6754000	4981400
mws1550	S3	C6H11NO2S	S-Allyl-L-cysteine	Amino acids and derivatives	Amino acids and derivatives	21593-77-1	A	118390	119340	127590	512610	1666100	3305200	48150	35798	75006	66503	43518	42785
mws0260	S3	C6H14N4O2	L-Arginine	Amino acids and derivatives	Amino acids and derivatives	74-79-3	A	8365600	7189500	8198200	8428800	16480000	23965000	11586000	7617900	7595000	5251500	6674300	7237000
pme3388	S3	C7H16N4O2	Homoarginine	Amino acids and derivatives	Amino acids and derivatives	156-86-5	A	514690	534130	479190	822830	1060500	1538200	704250	559920	566040	470280	457590	549700
pme0120	S3	C5H11NO2	5-Aminovaleric acid	Amino acids and derivatives	Amino acids and derivatives	660-88-8	B	52403	64656	45724	80519	215490	234180	77990	67037	43177	55156	71578	53005
Rfmb319	S3	C6H11NO2	Pipecolic acid*	Amino acids and derivatives	Amino acids and derivatives	4043-87-2	B	15731000	19283000	17296000	83543000	84298000	86666000	20396000	16663000	29861000	34508000	32662000	35174000
pmb2591	S3	C13H14N2O3	N-Acetyl-L-Tryptophan	Amino acids and derivatives	Amino acids and derivatives	1218-34-4	B	95398	111240	93855	530310	127430	235150	69297	63736	52081	149200	53136	65400
Lmtn003096	S3	C26H36O11	(-)-Secoisolariciresinol 4-O-glucoside	Lignans and Coumarins	Lignans	-	A	228700	148500	141840	468300	1037500	1816300	394830	234020	566520	593930	630840	606420
Lmgp003270	S3	C16H16O10	Scopoletin-7-O-glucuronide	Lignans and Coumarins	Coumarins	132752-65-9	B	9	81169	9	913460	78933	273090	9	9	9	240670	183470	9
HJN083	S3	C26H34O11	Lariciresinol-4'-O-glucoside	Lignans and Coumarins	Lignans	143663-00-7	B	4079700	5424800	4065200	7876700	8452700	11362000	4466200	4311100	4944400	6605500	6998700	7102900
Rfmb26201	S3	C30H38O14	Syringaresinol-4'-O-(6''-acetyl)glucoside	Lignans and Coumarins	Lignans	-	B	13336000	15923000	14772000	67635000	25807000	51621000	8293400	6990300	8525400	18060000	13425000	15333000
mws0884	S3	C10H12N5O6P	Cyclic 3',5'-Adenylic acid	Nucleotides and derivatives	Nucleotides and derivatives	60-92-4	A	1963300	2059800	3268000	5828700	4020200	7255700	3611900	5291800	4002200	4332600	3906400	5817000
mws0609	S3	C10H12N5O7P	Guanosine 3',5'-cyclic monophosphate	Nucleotides and derivatives	Nucleotides and derivatives	7665-99-8	A	1320700	1530000	2313300	4206300	3291800	5979500	2747200	3591300	2939500	3535600	3473000	5594300
pme3337	S3	C14H17N5O8	Succinyladenosine	Nucleotides and derivatives	Nucleotides and derivatives	4542-23-8	A	199030	268730	213560	1282600	690630	853640	76144	63409	110270	376290	467970	563250
pme3968	S3	C6H7N5O	7-Methylguanine	Nucleotides and derivatives	Nucleotides and derivatives	578-76-7	B	46984	29871	23593	56177	80938	122080	50367	62010	55956	55715	81889	87475
pme3961	S3	C10H13N5O3	2'-Deoxyadenosine	Nucleotides and derivatives	Nucleotides and derivatives	958-09-8	B	157910	115180	165550	9	9	4860600	9	9	9	193600	202050	303400
mws0576	S3	C4H8O3	3-Hydroxybutyric acid*	Organic acids	Organic acids	300-85-6	A	536190	366060	501390	994010	760420	1384600	344580	395020	379320	851290	473310	640130
pme1975	S3	C3H4O4	Malonic acid	Organic acids	Organic acids	141-82-2	A	700200	9	755450	1294900	815090	1102500	390650	416760	505170	660730	399070	555360
mws0242	S3	C8H14O4	Suberic Acid	Organic acids	Organic acids	505-48-6	A	886290	1260200	1014600	5719000	1421300	4116000	619450	633850	777510	4387700	1625600	933620
Lmbn002644	S3	C8H8O	4-Methylbenzaldehyde	Others	Others	104-87-0	A	102990	79742	101970	4128700	8572900	22089000	89756	51853	49379	580230	243790	9
mws0232	S3	C17H20N4O6	Riboflavin	Others	Vitamin	83-88-5	B	1958000	1578000	1844700	4748200	6153900	6152700	2106800	1990400	2255400	1933500	1632400	1628800
pme1439	S3	C9H8O3	p-Coumaric acid	Phenolic acids	Phenolic acids	501-98-4	A	2772600	2587000	3323300	14588000	6007300	7642700	2182800	1659800	2347800	8767400	5724800	1690400
pmp000086	S3	C13H16O6	1-Feruloyl-sn-glycerol*	Phenolic acids	Phenolic acids	-	A	108540	275190	92981	8507700	494740	2752600	453840	285840	804500	779070	1941500	92119
mws0178	S3	C16H18O9	Chlorogenic acid	Phenolic acids	Phenolic acids	327-97-9	A	30682000	58490000	38899000	228730000	43836000	120810000	40467000	29327000	20530000	57381000	41296000	15032000
pmn001319	S3	C22H22O8	1-O-Feruloyl-3-O-p-Coumaroylglycerol	Phenolic acids	Phenolic acids	-	A	90419	92570	28832	3349500	84419	1170300	306020	151730	226050	194950	393570	55860
pmp000091	S3	C23H24O9	1,3-O-Diferuloylglycerol	Phenolic acids	Phenolic acids	83008-46-2	A	162560	549960	61322	10564000	290630	2918900	83255	33807	50146	314900	297340	19215
Hmbp006861	S3	C23H24O9	1,2-O-Diferuloylglycerol	Phenolic acids	Phenolic acids	-	A	150070	530750	52472	11283000	309460	3007800	74630	22279	41594	292380	304420	22854
Lmbn002739	S3	C9H8O3	3-Hydroxycinnamic Acid*	Phenolic acids	Phenolic acids	14755-02-3	B	76403	124280	135340	835930	336190	704130	264280	9	9	574690	498000	9
mws1686	S3	C9H10O3	Paeonol	Phenolic acids	Phenolic acids	552-41-0	B	9	9	9	144830	124830	123950	78465	81555	48497	27502	9	31609
pmp000087	S3	C13H16O6	2-Feruloyl-sn-glycerol*	Phenolic acids	Phenolic acids	-	B	30098	29219	48478	976990	144390	464180	236210	77335	9	45555	93694	8751.5
mws2108	S3	C16H18O9	Cryptochlorogenic acid	Phenolic acids	Phenolic acids	905-99-7	B	4906400	10556000	6748800	29725000	8204300	18924000	7886400	4619900	3121000	10541000	7198200	2068300
mws0748	S3	C16H18O9	1-Caffeoylquinic acid	Phenolic acids	Phenolic acids	1241-87-8	B	85728	106570	56864	308910	137770	190230	9	105720	122780	224650	154230	74891
pme1816	S3	C16H18O9	Neochlorogenic acid(5-O-Caffeoylquinic acid)	Phenolic acids	Phenolic acids	906-33-2	B	360500	594000	276220	1461700	946190	1465000	1023900	1280100	793100	1378300	550970	405750
pmb0752	S3	C17H20O9	3-O-Feruloylquinic acid	Phenolic acids	Phenolic acids	1899-29-2	B	67517	120430	66388	431550	230940	270530	105270	112510	85458	178560	184510	146630
pmn001710	S3	C24H26O13	Rosmarinic acid-3'-O-glucoside	Phenolic acids	Phenolic acids	910028-78-3	B	4801100	4972400	4049600	8343300	8738200	11354000	4729500	4509700	4651900	6862900	6635500	7583000
pme0534	S3	C6H12O7	Gluconic acid	Saccharides and Alcohols	Saccharides and Alcohols	526-95-4	A	14271000	12849000	16410000	21261000	52687000	79254000	4581500	6533800	4700800	10317000	7770800	2565200
mws0437	S3	C5H12O5	D-Arabitol*	Saccharides and Alcohols	Saccharides and Alcohols	488-82-4	B	146140	119240	114210	99540	245900	356200	77252	88544	72901	180380	193310	123270
pme1021	S3	C6H10O6	D-Glucono-1,5-lactone	Saccharides and Alcohols	Saccharides and Alcohols	90-80-2	B	288620	304050	328950	440670	657410	1010200	395300	458910	424010	401910	401100	316060
pme1261	S3	C9H19NO4	D-Panthenol	Saccharides and Alcohols	Saccharides and Alcohols	81-13-0	B	13383	28122	19612	67586	42921	48833	34300	14141	8503.4	21372	42670	20815
mws0005	S4	C10H12N2	Tryptamine	Alkaloids	Plumerane	61-54-1	A	1282300	1232900	960060	3935500	5538200	7305400	10694000	11361000	7727900	3052500	3328100	4048100
mws1349	S4	C18H39NO2	D-erythro-sphinganine	Alkaloids	Alkaloids	764-22-7	A	898460	663980	709640	460000	1490900	747220	2343400	2726600	1806600	466370	996580	937640
pmb0501	S4	C5H14N4	Agmatine	Alkaloids	Phenolamine	306-60-5	B	57535	45234	30029	14198	63933	76192	223100	197440	94644	44986	84148	84016
mws0017	S4	C7H19N3	Spermidine	Alkaloids	Phenolamine	124-20-9	B	2002500	2385000	1442100	4262300	7413300	7383400	11750000	10036000	8051400	3867100	5836100	5158300
pme2836	S4	C10H11NO2	5-Hydroxytryptophol	Alkaloids	Plumerane	154-02-9	B	165110	231330	271730	248330	162470	197470	431910	433850	782720	284220	341760	258190
mws2218	S4	C8H10N4O2	Caffeine	Alkaloids	Alkaloids	58-08-2	B	9	9	9	28911	24002	9	65535	23195	47145	9	32476	9
pmb0130	S4	C12H14N2O	Acetryptine	Alkaloids	Phenolamine	3551-18-6	B	21219	26015	18482	28496	35618	37218	107570	101270	159380	21376	9	9
pmb0496	S4	C15H22N4O3	N-Feruloylagmatine	Alkaloids	Phenolamine	-	B	764760	695590	854020	380200	340180	331450	1680000	1330700	2344800	1074100	1062200	188270
pme1002	S4	C8H11NO	L-Tyramine	Amino acids and derivatives	Amino acids and derivatives	51-67-2	A	1006200	900040	745770	779510	740520	515340	1949500	2207600	2239700	1035400	1234800	628030
pme0170	S4	C8H16N4O3	N-Acetyl-L-Arginine	Amino acids and derivatives	Amino acids and derivatives	155-84-0	B	96238	85804	148870	128330	131810	143260	406870	452850	556240	271290	260380	256000
pmb0608	S4	C25H24O14	Chrysoeriol-7-O-(6''-malonyl)glucoside	Flavonoids	Flavonoid	-	A	78263	52910	32429	29111	9	9	1319400	3538000	966640	36155	493220	585650
pmp000588	S4	C25H24O14	Diosmetin-7-O-(6''-malonyl)glucoside	Flavonoids	Flavonoid	-	A	9	9	9	9	9	9	135810	418070	117690	9	53746	81898
pme1540	S4	C28H32O16	Isorhamnetin-3-O-neohesperidoside	Flavonoids	Flavonols	55033-90-4	A	185630	251990	136710	183490	171920	108200	220280	275170	186580	114370	103970	81733
pmp000001	S4	C16H12O6	Hispidulin (5,7,4'-Trihydroxy-6-methoxyflavone)*	Flavonoids	Flavonoid	1447-88-7	B	36408	9	10938	9	9	9	181030	130430	15959	9	47208	56316
pmp000548	S4	C16H12O6	Pratensein*	Flavonoids	Isoflavones	2284-31-3	B	51078	20159	11085	9	9786.1	9	187720	159510	21810	15152	38155	59026
pmb0720	S4	C26H26O15	Tricin-7-O-(6''-Malonyl)Glucoside	Flavonoids	Flavonoid	-	B	156460	104700	30012	58009	9	9	709220	1795800	1014300	174290	142660	188570
pme2493	S4	C27H30O14	Kaempferol-3,7-O-dirhamnoside (Kaempferitrin)	Flavonoids	Flavonols	482-38-2	B	114530	61825	45214	66790	48020	82812	127940	154300	98350	9	9	9
mws1290	S4	C30H26O13	Kaempferol-3-O-(6''-p-coumaroyl)glucoside (Tiliroside)*	Flavonoids	Flavonols	20316-62-5	B	39270	39580	17987	86116	43245	281940	97011	103080	3504600	56701	607480	88171
mws1073	S4	C27H30O15	Apigenin-6,8-di-C-glucoside	Flavonoids	Flavonoid	23666-13-9	B	9	7383	9	166030	205590	180760	216160	212770	694100	70918	80330	119930
pmb0738	S4	C34H34O16	Tricin-7-O-(2''-Sinapoyl)glucoside	Flavonoids	Flavonoid	-	B	9	9	9	9	9	9	227970	234140	144030	9	9	9
pmb0197	S4	C11H15N5O5	N7-Methylguanosine	Nucleotides and derivatives	Nucleotides and derivatives	20244-86-4	A	178780	147930	125170	311000	839440	394100	753920	747320	412070	300520	374090	421210
pmc0066	S4	C10H13N4O7P	2'-Deoxyinosine-5'-monophosphate	Nucleotides and derivatives	Nucleotides and derivatives	3393-18-8	A	8932900	8913800	10954000	8963700	7531100	2455000	13424000	16765000	12826000	11823000	8792400	10218000
mws0675	S4	C11H15N2O8P	β-Nicotinamide mononucleotide	Nucleotides and derivatives	Nucleotides and derivatives	1094-61-7	B	310960	266700	262270	199110	148080	134820	392310	540420	330980	159460	172030	193360
Lmbn001609	S4	C6H10O4	(S)-2-Acetyl-2-Hydroxybutanoic Acid	Organic acids	Organic acids	-	A	243180	159300	197310	189710	174380	194860	240890	232600	249230	155730	84825	80066
Lmbn001676	S4	C6H10O4	(R)-3-Hydroxy-3-Methyl-2-Oxopentanoic Acid*	Organic acids	Organic acids	-	A	550800	327000	504620	434500	371870	447190	791590	693580	683840	254930	220870	311320
mws2125	S4	C3H5O6P	Phosphoenolpyruvate	Organic acids	Organic acids	138-08-9	B	203140	89174	95831	126170	171490	207910	262170	194060	157840	56454	149240	95304
pma0948	S4	C8H11NO	Phenylethanolamine	Others	Others	7568-93-6	B	561280	551780	459790	507060	474390	402220	993540	1129100	1127100	479710	587510	362140
Hmfn00531	S4	C6H8O6	L-Ascorbic acid	Others	Vitamin	50-81-7	B	634160	613150	730980	380160	1218700	693040	2602600	2963800	1761800	769070	1320800	861620
Smhn002274	S4	C19H32O7	Blumenol C glucoside	Others	Others	135820-80-3	B	62069	71329	62557	71818	42318	57005	75979	97434	54300	25169	9	9
mws1024	S4	C9H8O2	p-Coumaraldehyde	Phenolic acids	Phenolic acids	2538-87-6	A	371700	318140	327190	231610	644010	291130	1374400	1919500	895310	49788	57566	91866
mws0921	S4	C9H10O2	p-Coumaryl alcohol	Phenolic acids	Phenolic acids	3690-05-9	A	21417000	20944000	21219000	7817200	17752000	11353000	36126000	35205000	30371000	2219500	3882600	4130600
mws4085	S4	C11H12O5	Sinapic acid	Phenolic acids	Phenolic acids	530-59-6	A	1728100	2169400	2384100	5476500	8448800	5259300	18431000	17417000	23492000	356130	456430	718980
pme0428	S4	C12H14O5	3,4,5-Trimethoxycinnamic acid	Phenolic acids	Phenolic acids	90-50-6	A	2516800	2445300	2119500	2510600	3523200	3752100	17613000	15589000	32412000	1216500	1134600	1535100
pmn001695	S4	C16H20O10	Trihydroxycinnamoylquinic acid	Phenolic acids	Phenolic acids	-	A	5041700	4366300	4196100	8757700	11312000	9370200	13938000	12301000	11470000	5791600	6796500	6188300
Hmbn005951	S4	C21H20O7	1,3-O-Di-p-Coumaroylglycerol	Phenolic acids	Phenolic acids	-	A	72399	39016	30232	1385000	268750	630500	1047100	496910	1275100	363600	631360	90676
pmb2936	S4	C28H32O14	Disinapoyl glucoside	Phenolic acids	Phenolic acids	-	A	29297	85750	23890	2706300	2681500	2347800	3078900	2592800	2873500	8763.4	18422	9
mws4175	S4	C6H8O6	D-Glucurono-6,3-lactone	Saccharides and Alcohols	Saccharides and Alcohols	32449-92-6	B	127280	136570	202040	220480	562020	219310	508290	590340	350670	160520	282360	206930
pme2244	S5	C11H11NO2	3-Indolepropionic acid	Alkaloids	Plumerane	830-96-6	A	1724900	1957100	2106200	1739200	1887200	1954200	1195800	823400	1287900	554500	434060	605070
pme1841	S5	C5H14N2	Cadaverine	Alkaloids	Phenolamine	462-94-2	B	38275	27752	25643	42540	52059	88246	40183	38654	28051	22041	19263	12699
pmb1096	S5	C8H7N	Indole	Alkaloids	Plumerane	120-72-9	B	29880000	31495000	35202000	30135000	32401000	32526000	21529000	16991000	22626000	12515000	10014000	12788000
pmb0818	S5	C11H11NO3	Methoxyindoleacetic acid	Alkaloids	Plumerane	3471-31-6	B	5257100	5536200	6049700	5271100	5363100	5895800	3468200	2681000	4088500	1871000	1368200	2070100
Lmlp003161	S5	C14H20N2O3	N-Feruloylputrescine	Alkaloids	Phenolamine	501-13-3	B	16691000	20112000	16075000	36758000	11601000	22934000	12324000	11418000	12700000	12169000	10510000	7649900
pma0170	S5	C27H35N3O6	N',N''-Diferuloylspermidine	Alkaloids	Phenolamine	-	B	46012000	82593000	21652000	194270000	23725000	48470000	24418000	18038000	10410000	35851000	27580000	6027600
pme0006	S5	C5H9NO2	L-Proline	Amino acids and derivatives	Amino acids and derivatives	147-85-3	A	3736300	3988500	4481900	3037300	3152900	4605900	2749300	2440200	4152200	1848000	1629100	1855600
ML10181668	S5	C6H11NO2	Cycloleucine*	Amino acids and derivatives	Amino acids and derivatives	52-52-8	A	221380	176790	184930	265640	437740	520230	235140	163550	221820	100560	140280	131090
mws0712	S5	C5H9NO3	N-Propionylglycine	Amino acids and derivatives	Amino acids and derivatives	21709-90-0	A	1003300	863850	1088300	2178100	1733600	1555400	954180	745450	760750	694310	499280	535480
pme0193	S5	C5H10N2O3	L-Glutamine	Amino acids and derivatives	Amino acids and derivatives	56-85-9	A	8735400	7375100	7334000	11705000	18337000	19312000	10280000	7507600	9184400	4916000	5016700	5982200
pme0026	S5	C6H14N2O2	L-Lysine	Amino acids and derivatives	Amino acids and derivatives	56-87-1	A	8892300	7547700	7524600	11675000	18261000	19624000	10843000	7777900	9364500	5152600	5287100	6320200
Zmyn000155	S5	C7H14N2O3	N-α-Acetyl-L-ornithine	Amino acids and derivatives	Amino acids and derivatives	6205-08-9	A	1941200	1655600	1675200	2420400	3281400	2526900	2720300	2119800	2168200	1156800	1346800	1507400
pme0008	S5	C6H13N3O3	L-Citrulline	Amino acids and derivatives	Amino acids and derivatives	372-75-8	A	2167200	2074400	2321500	2096400	1930700	1634800	1334400	1375200	1515600	359760	210230	228570
pme0122	S5	C8H16N2O3	N6-Acetyl-L-lysine	Amino acids and derivatives	Amino acids and derivatives	692-04-6	A	2813000	2830700	2867500	3850900	3977000	6502700	1780100	1436400	1456300	2324500	1337000	1851800
mws0193	S5	C7H15N3O3	L-Homocitrulline	Amino acids and derivatives	Amino acids and derivatives	1190-49-4	A	365270	413630	428370	423240	455380	624900	187710	168930	280870	250660	258520	303160
pmb2561	S5	C7H13NO3S	N-Acetyl-L-methionine	Amino acids and derivatives	Amino acids and derivatives	65-82-7	A	1355500	1428000	1734300	4857100	2252100	3478000	785840	908420	1335300	858540	271340	229200
mws0282	S5	C11H12N2O2	L-Tryptophan	Amino acids and derivatives	Amino acids and derivatives	73-22-3	A	47841000	53247000	56402000	58488000	61581000	68445000	43434000	32564000	45708000	27736000	23456000	30275000
pme1286	S5	C14H20N6O5S	S-(5'-Adenosy)-L-homocysteine	Amino acids and derivatives	Amino acids and derivatives	979-92-0	A	1527100	1620300	1669100	2161800	1839400	2026400	830030	806220	1371000	1044500	700830	598730
mws0340	S5	C6H8O4	2,3-Dimethylsuccinic acid	Amino acids and derivatives	Amino acids and derivatives	13545-04-5	B	222960	145830	210520	482040	305410	394840	42280	48372	72704	73910	44051	59621
pme2914	S5	C6H10O5	3-Hydroxy-3-methylpentane-1,5-dioic acid	Amino acids and derivatives	Amino acids and derivatives	503-49-1	B	1123300	1714700	1492600	2007300	1404900	3462500	788870	823600	901760	1059200	1094200	1033000
pme0124	S5	C7H12N2O3	L-Glycyl-L-proline	Amino acids and derivatives	Amino acids and derivatives	704-15-4	B	19895	19508	14989	15393	21388	28953	9387.8	9	9	9	12003	9
pme3827	S5	C9H11NO4	3,4-Dihydroxy-L-phenylalanine	Amino acids and derivatives	Amino acids and derivatives	59-92-7	B	1246700	698400	969770	4495700	1143100	3086700	418960	332000	482650	230320	500010	357330
mws0355	S5	C22H18O10	Catechin gallate*	Flavonoids	Flavanols	130405-40-2	B	157330	300440	264260	514790	129410	199470	182680	20527	48693	36093	58342	77650
pmp000575	S5	C22H22O10	Acacetin-7-O-glucoside (Tilianin)	Flavonoids	Flavonoid	4291-60-5	B	503170	505040	327160	420520	543950	527960	187080	227260	152810	168290	134450	145300
pmp001309	S5	C21H20O12	6-Hydroxykaempferol-7-O-glucoside	Flavonoids	Flavonols	-	B	1071800	965480	1320000	889320	969140	1739000	169340	268010	144160	684600	187760	526560
Lmzp002365	S5	C22H24O11	Hesperetin-7-O-glucoside	Flavonoids	Flavonoid	31712-49-9	B	188060	257980	279400	249720	160900	213510	134080	211420	124380	9	9	9
Hmcp001858	S5	C26H28O14	Kaempferol-3-O-arabinoside-7-O-rhamnoside	Flavonoids	Flavonols	-	B	140310	95401	91151	104650	83912	69767	86041	83630	124570	9	9	9
pmb0566	S5	C26H28O15	Luteolin-7-O-glucoside-5-O-arabinoside	Flavonoids	Flavonoid	-	B	38721	43914	9	140460	87526	82224	24928	43406	127500	9	9	9
pmn001663	S5	C22H26O8	Syringaresinol	Lignans and Coumarins	Lignans	21453-69-0	A	652050	936120	896660	2701000	442380	1110200	139370	140000	222380	240520	154190	183220
pmb0382	S5	C19H14O6	O-Feruloyl 4-hydroxycoumarin	Lignans and Coumarins	Coumarins	-	B	1956100	1867200	3758600	5600900	2036400	4189000	9	9	9	534880	219100	103100
Lmqn001932	S5	C28H36O13	Syringaresinol-4'-O-glucoside	Lignans and Coumarins	Lignans	7374-79-0	B	1907200	2433800	2011700	4240500	2315100	5153500	734760	558900	875720	1368300	1267900	1509700
pme0040	S5	C5H5N5	Adenine	Nucleotides and derivatives	Nucleotides and derivatives	73-24-5	A	1893100	1872700	1837700	1679700	1654600	2097600	1207500	862310	1373900	947060	873330	979530
pme3967	S5	C12H17N5O5	2-(Dimethylamino)guanosine	Nucleotides and derivatives	Nucleotides and derivatives	2140-67-2	A	4526500	4704000	3395200	4659000	5660100	6119900	2426700	2455800	2532600	2624400	3087500	3294600
mws0572	S5	C5H7N3O	5-Methylcytosine	Nucleotides and derivatives	Nucleotides and derivatives	554-01-8	B	63743	70266	63162	86732	98209	97734	105380	78718	47649	36271	53339	47959
mws0341	S5	C6H12O3	2-Hydroxyisocaproic acid	Organic acids	Organic acids	20312-37-2	A	1019700	987560	1705500	524160	1457300	3268900	1219800	1523100	693800	9	9	9
pme1306	S5	C8H12NO6P	Pyridoxine-5'-phosphate	Others	Vitamin	447-05-2	B	67926	71389	66136	133040	96579	112270	45684	78417	55205	58577	53314	43539
pmn001423	S5	C19H30O8	Roseoside	Others	Others	54835-70-0	B	1894600	1980500	1494700	7430500	8718300	7047100	5433200	5293100	4024500	175830	160100	195280
Lmtn003441	S5	C15H20O7	2-Acetyl-3-hydroxyphenyl-1-O-glucoside	Phenolic acids	Phenolic acids	-	A	6168900	6280800	2712200	2630700	8429400	3850100	4629900	4745500	2773700	685120	667070	570760
pma6460	S5	C16H18O8	4-O-p-Coumaroylquinic acid*	Phenolic acids	Phenolic acids	32451-86-8	A	1267000	1313900	1543900	1574500	1832300	1503200	1138300	1190500	1077300	287430	206960	356780
pmb2940	S5	C17H22O10	1-O-Glucosyl sinapate	Phenolic acids	Phenolic acids	78185-48-5	A	2183100	2485000	1672200	8423700	9491100	7982300	6480100	6631000	4986800	258090	213780	161450
pmn001671	S5	C23H32O15	Furanofructosyl-α-D-(6-mustard acyl)glucoside	Phenolic acids	Phenolic acids	-	A	5555700	8011500	9330100	27382000	26477000	27286000	10168000	10049000	13241000	1229900	658740	527590
pme3443	S5	C11H12O4	Sinapinaldehyde	Phenolic acids	Phenolic acids	4206-58-0	B	6826900	10142000	8475700	14109000	3731900	7897300	1120000	1024900	1650900	3481500	2110800	2486400
pmn001669	S5	C12H14O5	Methyl sinapate	Phenolic acids	Phenolic acids	20733-94-2	B	69464	89977	106900	465320	456790	294140	90552	88704	97402	9	9	9
Lmhn001477	S5	C13H12O9	2-Caffeoyl-L-tartaric acid (Caftaric acid)	Phenolic acids	Phenolic acids	67879-58-7	B	344030	382370	418310	303470	486540	504160	9	9	9	161380	42777	67094
pmb3068	S5	C16H18O8	1-O-p-Coumaroylquinic acid*	Phenolic acids	Phenolic acids	-	B	5299300	5634500	6482400	19057000	7833500	12626000	3012400	2966800	3411200	4869000	2336900	1828500
pma0149	S5	C15H16O9	Sinapoyl malate	Phenolic acids	Phenolic acids	92344-58-6	B	146310	125040	136690	183420	161590	207810	9	107450	110080	9	9	9
pmn001738	S5	C17H24O11	Oleoside 11-methyl ester	Phenolic acids	Phenolic acids	60539-23-3	B	114200	90906	82456	171080	74858	64643	52541	97748	9	9	9	9
mws0213	S5	C5H12O5	Ribitol*	Saccharides and Alcohols	Saccharides and Alcohols	488-81-3	B	208160	219020	225770	155340	366780	432440	104820	86960	53873	145550	123670	123960
pmb3041	S6	C23H22O14	Tricin-7-O-saccharic acid	Flavonoids	Flavonoid	-	B	161730	174060	159060	101870	161860	59758	331350	372600	425080	218810	497010	377040
pmb3002	S6	C28H32O15	Chrysoeriol-7-O-rutinoside	Flavonoids	Flavonoid	-	B	9	9	9	9	9	9	9	9	316500	9	88774	150120
pmn001378	S6	C26H32O11	Pinoresinol-4-O-glucoside	Lignans and Coumarins	Lignans	41607-20-9	A	2619000	2392500	1136300	1235200	1428600	653020	4875200	4983200	4733600	3893600	5423800	5826200
mws4108	S6	C21H20O5	1-Methoxyphaseollin	Lignans and Coumarins	Coumarins	157226-48-7	B	13074	12678	10904	22922	15436	26594	39912	37517	82925	92326	74822	55611
pmp000682	S6	C26H32O11	Matairesinol-4'-O-glucoside (Matairesinoside)	Lignans and Coumarins	Lignans	23202-85-9	B	1353600	1271800	527450	702860	668710	584940	2644100	2640700	2740400	2201800	2836500	3106100
pme1194	S6	C9H13N3O4	2'-Deoxycytidine	Nucleotides and derivatives	Nucleotides and derivatives	951-77-9	B	126360	9	9	160770	124750	158400	247810	141530	144580	155730	300360	307900
pme3174	S6	C9H14N3O8P	Cytidine 5'-monophosphate(Cytidylic acid)	Nucleotides and derivatives	Nucleotides and derivatives	63-37-6	B	44284	61119	45192	97254	160920	145480	120820	194360	191600	80794	174150	135580
pme3188	S6	C9H13N2O9P	Uridine 5'-monophosphate	Nucleotides and derivatives	Nucleotides and derivatives	58-97-9	B	155030	231060	246340	286130	235790	672790	358610	527030	341700	403070	531700	593660
pme3096	S6	C3H5NO4	Aminomalonic acid	Organic acids	Organic acids	1068-84-4	A	1716500	2049100	2002000	2896100	3539500	3108300	4123600	3327200	4603800	4053000	4190800	4537700
Lmgn000188	S6	C3H6O3	D-Lactic Acid*	Organic acids	Organic acids	10326-41-7	B	43053	29314	46945	49734	56522	28218	87578	76492	77394	73915	61766	58887
Lmqp000873	S6	C4H4O3	Succinic anhydride	Organic acids	Organic acids	108-30-5	B	441220	485560	420680	848280	853000	721040	932490	821580	1196400	959280	863470	982850
pme0295	S6	C6H11NO3	4-Acetamidobutyric acid	Organic acids	Organic acids	3025-96-5	B	9	147040	9	176880	223200	244160	281710	266060	244690	248470	201570	218360
Lmbn002072	S6	C7H12O4	2-Propylsuccinic acid	Organic acids	Organic acids	618-57-5	B	24456	28956	33372	28290	31913	14581	147990	98140	141640	195430	224210	167000
pme1654	S6	C12H18O3	Jasmonic acid	Organic acids	Organic acids	77026-92-7	B	9	9	9	144630	196710	205870	2819200	4152600	3116100	3079100	3152800	4328800
pmb2657	S6	C10H18N4O6	Argininosuccinic acid	Organic acids	Organic acids	2387-71-5	B	53406	46542	29954	86000	52395	67756	60981	67648	75376	85480	97120	107210
mws1038	S6	C11H22N2O4S	Pantetheine	Others	Others	496-65-1	B	139980	86946	70129	305300	247550	314750	289150	220610	311160	366350	231480	181200
pmn001320	S6	C12H14O5	1-O-p-Cumaroylglycerol	Phenolic acids	Phenolic acids	106055-11-2	A	127180	182820	111930	810900	401400	1300700	2771300	1157600	5176100	2335000	4168300	1011300
pmb2871	S6	C13H16O9	2,5-Dihydroxybenzoic acid O-glucoside	Phenolic acids	Phenolic acids	-	A	391650	674840	273690	1207500	2319300	2726500	2142900	2369000	2020100	2161200	2390800	1447000
pme3437	S6	C10H12O5	Eudesmic acid (3,4,5-trimethoxybenzoic acid)	Phenolic acids	Phenolic acids	118-41-2	B	50598	9	9	188400	267600	374150	2116500	1827300	3521700	1437200	1903100	1738900
pmb3142	S6	C13H16O8	Salicylic acid-2-O-glucoside	Phenolic acids	Phenolic acids	10366-91-3	B	2213600	2388600	1093200	6385400	8026300	5669100	19789000	17757000	22347000	17016000	17826000	16609000
pmn001517	S6	C15H22O8	3,4,5-Trimethoxyphenyl-1-O-Glucoside	Phenolic acids	Phenolic acids	-	B	7589100	8653300	3437400	4521600	9073600	5103500	24351000	23396000	20446000	28053000	40399000	36119000
Zmsp001834	S6	C8H8O4	2,6-Dimethoxy-1,4-benzoquinone	Quinones	Quinones	530-55-2	B	619070	660720	257880	284200	556300	296260	2492300	2553500	1914100	3044300	4765800	3799400
Lmmn004145	S6	C38H60O10	3-O-(2-O-Acetyl-glucosyl)oleanolic acid	Terpenoids	Triterpene	-	B	119550	96686	106280	314670	180730	246110	172190	177550	279570	220020	267970	284380
mws0677	S7	C12H14N2O2	N-Acetyl-5-hydroxytryptamine	Alkaloids	Alkaloids	1210-83-9	A	12022000	10316000	11682000	5614900	7462300	5699400	7514600	5883400	6828900	15211000	17299000	15050000
pmb0374	S7	C5H5N5	2-Aminopurine	Alkaloids	Alkaloids	452-06-2	B	1338400	1094400	1802000	1790400	967570	1370900	846130	1181900	1436600	8839600	7217600	11173000
mws0711	S7	C6H6N2O2	Nicotinamide-N-oxide	Alkaloids	Alkaloids	1986-81-8	B	15246	9	9	12420	9	4514	16587	9	9	39564	55256	26131
Lmhp002153	S7	C13H18N2O3	N-p-Coumaroylhydroxyputrescine	Alkaloids	Phenolamine	-	B	506900	384290	222090	395010	635740	560290	805880	746290	529940	875860	1502400	1342000
pmp001252	S7	C17H17NO3	p-Coumaroyltyramine	Alkaloids	Phenolamine	36417-86-4	B	9	9	9	89959	45668	147950	19542	28660	10833	280660	221610	16861
pmb0325	S7	C17H27N3O3	Feruloylspermidine	Alkaloids	Phenolamine	-	B	137210	9	172230	155090	90149	134820	99092	120970	78783	197710	225870	378760
pma0633	S7	C19H32N4O2	N-p-Coumaroylspermine	Alkaloids	Phenolamine	130210-35-4	B	37294	37930	33263	49019	23107	48852	31952	24908	46642	67470	103440	89846
pma0692	S7	C25H31N3O4	N1,N10-Bis(p-coumaroyl)spermidine	Alkaloids	Phenolamine	114916-05-1	B	60717	9	9	84655	138470	82321	216020	9	9	219180	362850	300330
GQ512004	S7	C25H33N3O5	N1-Dihydrocaffeoyl-N10-coumaroyl spermidine	Alkaloids	Phenolamine	-	B	93970	101710	51619	50512	84508	103290	142830	41608	93421	168680	245490	258650
pma0702	S7	C29H39N3O8	N1,N8-Bis(sinapoyl)spermidine	Alkaloids	Phenolamine	-	B	324310	269410	330280	154460	215600	232780	217750	205980	80343	2050600	1623600	2197800
pme1987	S7	C3H7NO2	L-Alanine	Amino acids and derivatives	Amino acids and derivatives	56-41-7	A	37775	30651	40201	33685	52786	37515	22422	20904	24802	65393	51096	79805
pme0128	S7	C6H12N2O3	L-Alanyl-L-Alanine	Amino acids and derivatives	Amino acids and derivatives	1948-31-8	A	158580	162630	143450	149140	110900	133640	199830	175590	172060	302340	429740	338200
mws5037	S7	C9H18N2O3	L-Alanyl-L-leucine	Amino acids and derivatives	Amino acids and derivatives	3303-34-2	A	23308000	20326000	14585000	19031000	25251000	20139000	26405000	22247000	23658000	43264000	46884000	41653000
mws5042	S7	C11H14N2O3	L-Glycyl-L-phenylalanine	Amino acids and derivatives	Amino acids and derivatives	721-66-4	A	15534000	11192000	13242000	13711000	11925000	17212000	10955000	9187600	11401000	15972000	26474000	33843000
Lmhp002031	S7	C12H24N2O3	L-Leucyl-L-Leucine	Amino acids and derivatives	Amino acids and derivatives	3303-31-9	A	8493000	7696100	10931000	7535800	5713800	8675500	4582900	4354200	5785500	9222100	13699000	20820000
Lmrj002087	S7	C10H18N2O5	L-Isoleucyl-L-Aspartate	Amino acids and derivatives	Amino acids and derivatives	-	A	5137900	4079200	3017900	5185400	7386200	5999900	8303100	6546300	6317300	14383000	17739000	14975000
Zmgn001039	S7	C9H17NO6S	S-Ribosyl-L-homocysteine	Amino acids and derivatives	Amino acids and derivatives	-	A	848060	942530	1137000	1150300	788830	849740	627020	711550	1135200	4409400	3950100	5480400
pme2890	S7	C8H16N2O4S2	L-Homocystine	Amino acids and derivatives	Amino acids and derivatives	626-72-2	A	758480	588710	589440	770730	645780	989350	865380	612020	738260	1485700	2690700	2522800
mws5035	S7	C15H22N2O3	L-Leucyl-L-phenylalanine	Amino acids and derivatives	Amino acids and derivatives	56217-82-4	A	6127700	3724500	3098100	3786900	5570800	3945200	5731400	5158500	5146100	10565000	12974000	11870000
Lmrj001698	S7	C9H18N2O4	L-Seryl-L-Isoleucine	Amino acids and derivatives	Amino acids and derivatives	91086-51-0	B	179340	152150	89936	185670	142520	141210	218060	135970	87490	379240	395820	486350
pmp000579	S7	C22H22O11	Diosmetin-7-O-galactoside	Flavonoids	Flavonoid	-	B	9	9	9	9	120770	61624	90808	9	9	95165	261900	326960
Lmjp002906	S7	C22H22O12	Rhamnetin-3-O-Glucoside*	Flavonoids	Flavonols	27875-34-9	B	344010	333410	248190	71056	117330	43720	99677	126680	9	159820	1559800	186120
Lmjp003044	S7	C22H22O12	Isorhamnetin-3-O-Glucoside*	Flavonoids	Flavonols	5041-82-7	B	418470	279110	221610	98016	70248	9	224420	133430	100130	259300	1541700	123950
Hmln002199	S7	C23H22O13	Quercetin-3-O-(6''-acetyl)galactoside	Flavonoids	Flavonols	-	B	9715.7	5359.1	6439.3	15394	15325	9	9	5096.7	13521	234650	47933	44117
Rfmb25702	S7	C28H34O12	Pinoresinol-4-O-(6''-acetyl)glucoside	Lignans and Coumarins	Lignans	-	B	296160	219130	236780	176320	50305	85736	225310	265090	230640	417400	564380	540300
pme1109	S7	C5H5N5O	Guanine	Nucleotides and derivatives	Nucleotides and derivatives	73-40-5	A	14465000	13110000	8730800	14224000	11682000	20395000	6611400	6028800	7940200	20547000	41605000	32386000
pme0230	S7	C10H13N5O4	Adenosine	Nucleotides and derivatives	Nucleotides and derivatives	58-61-7	A	767700	639270	953390	1003200	521660	560580	415240	547000	703710	4772800	4160500	6846000
Wmzn000227	S7	C6H10O4	2,2-Dimethylsuccinic acid	Organic acids	Organic acids	597-43-3	B	238020	278940	249360	411570	327380	444830	320210	267490	314560	540360	603990	727240
mws0491	S7	C8H11N	Phenethylamine	Others	Others	64-04-0	B	3504000	2532000	3376800	3702600	4292900	6162000	698560	581270	923050	12108000	10128000	12351000
pmn001399	S7	C20H22O9	2,4,6,4'-Tetrahydroxy-stilbene-2-O-D-glucoside*	Others	Stilbene	-	B	2056000	2236300	527350	1271100	2321600	1094300	1811000	2243100	1328300	5060900	6181900	5887100
Zmhn001746	S7	C20H22O9	Piceatannol-3'-O-glucoside*	Others	Stilbene	94356-26-0	B	2041000	1919100	586010	1243800	2310800	1098300	2129000	2154600	1575300	4996100	6803400	5798500
ML10179289	S7	C8H10O	2-Phenylethanol	Phenolic acids	Phenolic acids	60-12-8	A	3001400	2407000	3781400	2616700	2949700	4567400	785490	777630	936350	8692300	6899900	8710700
mws1336	S7	C7H7NO2	4-Aminobenzoic acid	Phenolic acids	Phenolic acids	150-13-0	A	1558500	1506800	858510	2567900	3253700	2611000	2343000	2365500	1673000	11154000	16935000	13543000
Hmln002806	S7	C16H16O8	5-O-Caffeoylshikimic acid	Phenolic acids	Phenolic acids	180981-12-8	A	145600	323850	246140	393800	296250	779160	310290	325760	331690	838490	1216400	459010
pmb0069	S7	C7H7NO	Benzamide	Phenolic acids	Phenolic acids	55-21-0	B	792460	561350	808190	747030	911430	1488600	142110	121260	208140	2917600	2259400	3058800
mws2213	S7	C9H8O2	Cinnamic acid	Phenolic acids	Phenolic acids	140-10-3	B	35308	33690	59186	38234	69169	195480	19722	84412	55328	268250	174120	115330
pmb2497	S7	C9H10O5	4-Hydroxy-3-methoxymandelate	Phenolic acids	Phenolic acids	55-10-7	B	9	48598	9	46238	74582	19811	9	9	60862	72431	75535	73740
Lmtn002565	S7	C14H18O9	1-O-Vanilloyl-D-Glucose	Phenolic acids	Phenolic acids	-	B	137350	237320	39152	199300	418720	158920	753280	854200	459840	1415800	1915300	1409100
pme0085	S7	C18H16O8	Rosmarinic acid	Phenolic acids	Phenolic acids	537-15-5	B	216150	312400	105990	197580	310490	164910	568320	610930	503470	759860	1042100	1494900
mws4163	S7	C24H42O21	Nystose	Saccharides and Alcohols	Saccharides and Alcohols	13133-07-8	B	10272	4944.2	7554.3	10644	10951	5296.1	3254.7	17599	15146	48664	82889	66421
pmb3081	S7	C6H11PO11	Glucarate O-Phosphoric acid	Saccharides and Alcohols	Saccharides and Alcohols	-	B	971480	853430	749600	1084000	589580	1641600	1430300	2214800	1388500	3958400	6031800	4996300
Hmmp006067	S7	C42H68O13	Oleanolic acid-3-O-glucosyl(1→2)glucoside	Terpenoids	Triterpene Saponin	-	B	1165900	659810	791680	6084.6	3575.5	2520.5	10234	8354.3	7477.9	5910900	6301700	7933900
Hmmp004534	S7	C47H76O18	Hederagenin-3-O-glucosyl(1-2)glucosyl(1-4)arabinoside	Terpenoids	Triterpene Saponin	149475-29-6	B	73692	57696	62380	3027.5	3292.6	4951.9	9	12090	5488.6	1808800	1326300	1713200
Cmbn003893	S8	C19H25N3O7S	(S)-2-amino-5-((R)-1-(carboxymethylamino)-3-((E)-3-(4-hydroxyphenyl)allylthio)-1-oxopropan-2-ylamino)-5-oxopentanoic acid	Alkaloids	Alkaloids	-	A	10320000	9912700	8190300	841120	5030500	1622200	11633000	10473000	7586700	4590200	4712600	8045900
mws0983	S8	C20H39NO2	N-Oleoylethanolamine	Alkaloids	Alkaloids	111-58-0	B	32896000	26846000	33060000	7596800	7975700	8341800	12413000	15172000	14604000	9832300	7105900	5091300
pme2563	S8	C8H14N2O5S	γ-Glu-Cys	Amino acids and derivatives	Amino acids and derivatives	636-58-8	A	68936	58731	54188	21794	35159	33239	56166	37932	40566	9	40558	63495
mws0124	S8	C13H14N2O3	N-(3-Indolylacetyl)-L-alanine	Amino acids and derivatives	Amino acids and derivatives	57105-39-2	B	94257	138720	104330	22616	30830	14554	93040	97704	72471	81790	92926	9
Lmmp002463	S8	C28H32O16	Sexangularetin-3-O-glucoside-7-O-rhamnoside*	Flavonoids	Flavonols	-	A	3748700	2665500	2052100	918160	1052000	476890	3138600	2896500	1908100	1002000	4022800	2558800
Hmcp002187	S8	C23H24O13	Limocitrin-3-O-galactoside	Flavonoids	Flavonoid	-	B	145310	96670	79696	44464	48576	9	122140	81727	98246	9	9	46519
Li512111	S8	C24H24O13	Isorhamnetin-3-O-(6''-acetylglucoside)	Flavonoids	Flavonols	-	B	745170	729830	698730	213040	284860	59168	487620	246360	240200	284620	579090	424140
pmp000589	S8	C24H22O15	Quercetin-7-O-(6''-malonyl)glucoside	Flavonoids	Flavonols	-	B	1191500	1760900	1565800	822990	778240	949410	762060	746390	1824800	410020	196480	420100
HJAP064	S8	C25H24O15	Isorhamnetin-3-O-(6''-malonylglucoside)	Flavonoids	Flavonoid	-	B	2034400	1765500	1693900	453790	503510	165570	896900	693230	448950	555040	1525900	781430
Lmmp000897	S8	C30H26O14	Gallocatechin-Gallocatechin	Flavonoids	Flavanols	-	B	265900	187760	266770	131210	71025	49738	198640	106060	125560	171440	150720	123940
Lmbp002592	S8	C27H30O16	Kaempferol-3,7-di-O-glucoside	Flavonoids	Flavonoid	-	B	225750	201870	193270	45399	101820	9	97836	77616	102320	96770	124330	105400
Hmjp002999	S8	C28H32O16	Isorhamnetin-3-O-rutinoside (Narcissin)*	Flavonoids	Flavonoid	604-80-8	B	3987300	2992200	2231800	1055700	1302000	551060	2951000	2888900	2177500	1001900	3958700	2895900
HJAP120	S8	C28H32O16	Rhamnetin-3-O-Rutinoside*	Flavonoids	Flavonoid	-	B	3744200	2695500	2025800	935730	1303300	475900	2741000	2741900	1852900	942500	4091700	2757500
Hmcp001628	S8	C29H34O18	Limocitrin-3,7-di-O-glucoside	Flavonoids	Flavonoid	-	B	56576	59649	111530	42192	61124	33198	53490	67398	122220	9	9	9
Lmpp003268	S8	C33H40O20	Kaempferol-3-O-rutinoside-7-O-glucoside	Flavonoids	Flavonols	-	B	569440	538770	463410	182530	209070	133200	371970	307210	244960	121240	84023	104090
Lmmp002334	S8	C33H40O21	Quercetin-3-O-rutinoside-7-O-glucoside	Flavonoids	Flavonols	-	B	127840	37639	10958	10018	20955	9557.1	33831	48994	16697	15303	28586	15716
mws0981	S8	C6H5N5O2	Isoxanthopterin	Nucleotides and derivatives	Nucleotides and derivatives	529-69-1	B	62616	65351	77504	21425	25402	22694	22981	48168	69294	27163	20816	28170
mws0972	S8	C6H12O3	6-Hydroxyhexanoic acid	Organic acids	Organic acids	1191-25-9	A	5334900	4137700	5838000	472180	369140	417680	1754500	2064500	1966100	9	9	221570
mws0924	S8	C6H10O4	2-Methylglutaric acid*	Organic acids	Organic acids	617-62-9	A	9268000	8737200	8907500	393980	482210	401690	6891800	7989200	9721300	1232100	520610	575660
pme0282	S8	C8H6O4	Phthalic acid	Organic acids	Organic acids	88-99-3	A	882860	423700	505280	181680	453730	235350	364820	578410	536680	581650	610610	716370
mws1189	S8	C6H10O7	D-Galacturonic acid*	Organic acids	Organic acids	685-73-4	A	5582100	5059700	4492200	1743300	2159300	1565900	5159700	6279200	7661600	3124200	3256900	3058400
mws0640	S8	C5H10O3	2-Hydroxy-2-methylbutyric acid	Organic acids	Organic acids	3739-30-8	B	75145	46089	78507	22151	23893	23574	45757	42282	40870	68702	35050	69936
HJN055	S8	C21H24O10	Dihydrocharcone-4'-O-glucoside	Others	Others	-	B	207620	137560	133790	57071	56281	9	192430	163050	251500	138230	43805	63525
pmp001265	S8	C24H49NO8	2-Amino-4-dihydroxy octadecyl galactoside	Others	Others	-	B	126350	121190	151450	29114	42280	47419	106940	84369	133220	75587	82074	96888
Lmbn001930	S8	C7H6O2	2-Hydroxybenzaldehyde (Salicylaldehyde)	Phenolic acids	Phenolic acids	90-02-8	A	724490	410250	513000	109300	233580	278010	468280	461770	344990	493210	490460	678170
Hmgn001653	S8	C7H6O3	Protocatechuic aldehyde*	Phenolic acids	Phenolic acids	139-85-5	A	1694200	1175500	1646600	351770	608400	209940	1038700	1123100	1170300	486280	646130	727040
mws0749	S8	C7H6O3	4-Hydroxybenzoic acid*	Phenolic acids	Phenolic acids	99-96-7	A	2343600	1827200	2661100	507270	1124700	650990	1348100	1461300	1688900	941140	872880	1278400
pmb0142	S8	C9H8O3	Caffeic aldehyde	Phenolic acids	Phenolic acids	141632-15-7	B	184650	145090	167070	49409	53150	61245	124240	108830	128690	30913	61489	34705
mws0214	S8	C6H14O6	D-Sorbitol	Saccharides and Alcohols	Saccharides and Alcohols	50-70-4	B	343100	268280	297000	126820	75026	139680	162320	174220	251390	149520	149520	161550
mws1155	S8	C6H14O6	Mannitol*	Saccharides and Alcohols	Saccharides and Alcohols	69-65-8	B	74227	81208	79533	9	9	24332	37434	27204	79837	33455	32991	15816
pme3705	S8	C6H10O7	D-Glucoronic acid*	Saccharides and Alcohols	Saccharides and Alcohols	6556-12-3	B	4817200	4004000	4472700	1365800	2064000	1527700	4531800	5580900	7539200	2620800	2408300	2353300
pmp001287	S9	C8H9N	N-Benzylmethylene isomethylamine	Alkaloids	Alkaloids	-	A	1289200	1231400	1090900	1635000	2452400	3193000	636110	471210	619310	1793500	2043200	2379400
pme0021	S9	C9H11NO2	L-Phenylalanine	Amino acids and derivatives	Amino acids and derivatives	63-91-2	A	772840	667520	560740	928070	1324500	1667200	362030	301850	372950	1089000	1118200	1396200
pme2735	S9	C15H22N6O5S	S-Adenosyl-L-methionine	Amino acids and derivatives	Amino acids and derivatives	29908-03-0	A	951970	1532900	1141800	1431600	1334900	2960300	903100	949040	906660	2300000	2318700	1725600
mws0263	S9	C5H7NO3	5-Oxo-L-Proline	Amino acids and derivatives	Amino acids and derivatives	98-79-3	B	30026	76733	63574	75038	58428	127810	38466	16719	45464	107830	89942	90639
mws1077	S9	C16H18O9	Scopoletin-7-O-glucoside (Scopolin)	Lignans and Coumarins	Coumarins	531-44-2	B	96684	102390	115770	237860	115720	206140	34954	77530	38679	191050	146590	228900
pme1474	S9	C11H15N5O3S	5'-Deoxy-5'-(methylthio)adenosine	Nucleotides and derivatives	Nucleotides and derivatives	2457-80-9	A	10817000	17919000	14005000	23935000	26263000	49661000	7789900	7363800	9620100	43421000	58615000	33768000
pmc0274	S9	C6H6N4S	6-Methylmercaptopurine	Nucleotides and derivatives	Nucleotides and derivatives	50-66-8	B	2647600	2366400	2068600	3289400	4821300	6473000	1229600	960400	1144400	3652300	4232900	5214300
ML10197929	S9	C4H9N3O2	Creatine	Others	Others	57-00-1	B	70249	94931	41374	100320	93478	52212	27882	32243	48107	112510	109990	34470
mws1598	S9	C3H9NO3S	3-Amino-1-propionic sulfonic acid	Others	Others	3687-18-1	B	9	2656.4	9	11382	10749	12231	9	9	9	11507	9543.5	10135
Lmhn002573	S9	C17H20O11	Sinapoylglucuronic acid	Phenolic acids	Phenolic acids	-	A	767400	766950	862340	976300	832890	950300	361500	484150	495400	972120	685020	822290
mws0179	S9	C17H20O9	Chlorogenic acid methyl ester	Phenolic acids	Phenolic acids	29708-87-0	B	23290	9	9	167700	52510	130270	9	9	11702	227640	215170	41295
